# Supplementary material for: An inter‐species protein–protein interaction network across vast evolutionary distance
Source: Mol Syst Biol. 2016 Apr 23;12(4):865. doi: 10.15252/msb.20156484 (PMC4848758; doi:10.15252/msb.20156484)
Supplement: Supplementary file 3 — Table EV1 [file MSB-12-865-s003.xlsx]

## Sheet: Sheet 1
Table EV1. Human-yeast inter-species interactions of human proteins that can complement their corresponding yeast orthologs.
Human protein		Yeast ortholog of human protein		Yeast Interactor of human protein		Interaction between the yeast ortholog and the yeast interactor of human protein		Reference for complementation
Entrez Gene ID	Symbol	Y number	Symbol	Y number	Symbol	Pubmed ID	Methods	Pubmed ID
55723	ASF1B	YJL115W	Asf1	YBR009C	Hhf1	16554755 16303565 17200106 17293877 18467557 18373695 19172749	psi-mi:"MI:0004"(affinity chromatography technology) psi-mi:"MI:0004"(affinity chromatography technology) psi-mi:"MI:0004"(affinity chromatography technology) psi-mi:"MI:0096"(pull down) psi-mi:"MI:0090"(protein complementation assay) psi-mi:"MI:0004"(affinity chromatography technology) psi-mi:"MI:0096"(pull down)	16151251
				YNL030W	Hhf2	16554755 16303565 17293877 18373695 19172749	psi-mi:"MI:0004"(affinity chromatography technology) psi-mi:"MI:0004"(affinity chromatography technology) psi-mi:"MI:0096"(pull down) psi-mi:"MI:0004"(affinity chromatography technology) psi-mi:"MI:0096"(pull down)
				YOL054W	Psh1
701	BUB1B	YJL013C	Mad3	YDR069C	Doa4			15951820
10486	CAP2	YNL138W	Srv2	YFL039C	Act1	11805826 11489916 15356265 8663401 7890691 7890691 16429126 17200106 18719252 19201756	psi-mi:"MI:0004"(affinity chromatography technology) psi-mi:"MI:0018"(two hybrid) psi-mi:"MI:0096"(pull down) psi-mi:"MI:0004"(affinity chromatography technology) psi-mi:"MI:0096"(pull down) psi-mi:"MI:0004"(affinity chromatography technology) psi-mi:"MI:0004"(affinity chromatography technology) psi-mi:"MI:0004"(affinity chromatography technology) psi-mi:"MI:0018"(two hybrid) psi-mi:"MI:0096"(pul…	7962207
				YMR092C	Aip1	11489916	psi-mi:"MI:0018"(two hybrid)
				YBR261C	Tae1
				YNL093W	Ypt53
875	CBS	YGR155W	Cys4	YBR261C	TAe1			8022826; 8528202
				YER015W	Faa2
				YJR046W	Tah11
				YLR108C
				YLR291C	Gcd7
				YNL288W	Caf40
				YPL031C	Pho85
9391	CIAO1	YDR267C	Cia1	YIL128W	Met18			17937914
1810	DR1	YDR397C	Ncb2	YDR121W	Dpb4			9023340; 10675336
10589	DRAP1	YER159C	Ncb1	YDR397C	Ncb2	16554755 18467557 18719252 18703679	psi-mi:"MI:0004"(affinity chromatography technology) psi-mi:"MI:0090"(protein complementation assay) psi-mi:"MI:0018"(two hybrid) psi-mi:"MI:0004"(affinity chromatography technology)	9023340; 10675336
				YER015W	Faa2
5598	MAPK7	YHR030C	Slt2	YDL166C	Fap7			18268013; 16950928
				YDR063W	Aim7
				YGR142W	Btn2
				YKL117W	Sba1
				YML046W	Prp39
				YNL135C	Fpr1
4292	MLH1	YMR167W	Mlh1	YOL043C	Ntg2	12042306 12042306 19015241 19015241 19015241	psi-mi:"MI:0096"(pull down) psi-mi:"MI:0018"(two hybrid) psi-mi:"MI:0018"(two hybrid) psi-mi:"MI:0018"(two hybrid) psi-mi:"MI:0686"(unspecified method)	19863800
				YAL032C	Prp45
				YLR116W	Msl5
10403	NDC80	YIL144W	Tid3	YAL032C	Prp45			12386167; 10409732; 10779342
				YDL057W
				YER015W	Faa2
				YGL086W	Mad1
				YGR082W	Tom20
				YHL004W	Mrp4
				YJR003C
				YNL086W
				YOL034W	Smc5
				YOR304C-A
55651	NHP2	YDL208W	Nhp2	YNL124W	Naf1	12242285 12515383 15798213 11283351 17612558 18719252	psi-mi:"MI:0004"(affinity chromatography technology) psi-mi:"MI:0096"(pull down) psi-mi:"MI:0004"(affinity chromatography technology) psi-mi:"MI:0018"(two hybrid) psi-mi:"MI:0004"(affinity chromatography technology) psi-mi:"MI:0018"(two hybrid)	11074001
10204	NUTF2	YER009W	Ntf2	YLR293C	Gsp1	10930458	psi-mi:"MI:0004"(affinity chromatography technology)	8702493
5435	POLR2F	YPR187W	Rpo26	YCR086W	Csm1	17634282	psi-mi:"MI:0018"(two hybrid)	7651387
5705	PSMC5	YGL048C	Rpt6	YGL137W	Sec27			7870181
				YKR034W	Dal80
				YLR424W	Spp382
7531	YWHAE	YDR099W	Bmh2	YLR177W		11931638 18719252	psi-mi:"MI:0018"(two hybrid) psi-mi:"MI:0018"(two hybrid)	17430600
				YPL267W	Acm1	18719252	psi-mi:"MI:0018"(two hybrid)
