# Supplementary material for: An inter‐species protein–protein interaction network across vast evolutionary distance
Source: Mol Syst Biol. 2016 Apr 23;12(4):865. doi: 10.15252/msb.20156484 (PMC4848758; doi:10.15252/msb.20156484)
Supplement: Supplementary file 4 — Table EV2 [file MSB-12-865-s004.xlsx]

## Sheet: Sheet 1
Table EV2. Human-yeast inter-species interactions in the inter-interactome YHII-1.
Yeast DB-X	Yeast DB-X has homolog in Human	Human AD-Y	Human AD-Y has homolog in Yeast	IntAct accession
YLR108C	no	57085	no	EBI-11536992,EBI-11547427
YDR304C	yes	6449	yes	EBI-11527201,EBI-11556415
YLR224W	no	1196	yes	EBI-11535443,EBI-11545903
YJL058C	no	80321	no	EBI-11532272,EBI-11542773
YLR291C	yes	10567	yes	EBI-11526444,EBI-11555671
YGR119C	yes	29079	no	EBI-11532784,EBI-11543277
YDR045C	yes	1635	yes	EBI-11535143,EBI-11545613
YLR108C	no	4188	no	EBI-11537062,EBI-11547494
YCR105W	no	3670	no	EBI-11524573,EBI-11539954
YAL032C	yes	80254	no	EBI-11525072,EBI-11540439
YML023C	no	7329	yes	EBI-11534950,EBI-11545420
YIL109C	yes	84675	no	EBI-11531314,EBI-11541844
YBR105C	yes	22806	yes	EBI-11528092,EBI-11557298
YLR347W-A	no	7205	yes	EBI-11537633,EBI-11548047,EBI-11548056
YOR229W	yes	7329	yes	EBI-11536864,EBI-11547299
YOR192C-A	no	1856	no	EBI-11537387,EBI-11547814
YLR108C	no	55722	no	EBI-11537112,EBI-11547539
YFR046C	no	11275	no	EBI-11531914,EBI-11542421
YLR291C	yes	266740	yes	EBI-11525866,EBI-11541181
YCR051W	yes	84708	no	EBI-11524694,EBI-11540071
YJR021C	no	64395	no	EBI-11523950,EBI-11539354
YHR180W	no	6449	yes	EBI-11529621,EBI-11558782
YCR083W	yes	84307	no	EBI-11524465,EBI-11539854
YJR011C	no	80817	no	EBI-11532390,EBI-11542887
YBL057C	yes	6449	yes	EBI-11522268,EBI-11537810
YKL142W	no	2271	yes	EBI-11527471,EBI-11556677
YPL020C	yes	23204	no	EBI-11534289,EBI-11544763
YPL031C	yes	2801	no	EBI-11523539,EBI-11538966
YML043C	no	23582	no	EBI-11535296,EBI-11545756
YER018C	no	84970	no	EBI-11530305,EBI-11559466
YJL107C	no	4188	no	EBI-11531824,EBI-11542337
YJL058C	no	80125	no	EBI-11532136,EBI-11542637
YER015W	yes	10320	yes	EBI-11529911,EBI-11559072
YBR177C	yes	10567	yes	EBI-11528121,EBI-11557327
YIL046W	yes	27033	no	EBI-11529800,EBI-11558961
YCL059C	yes	23641	no	EBI-11524649,EBI-11540026
YBR249C	no	875	yes	EBI-11525322,EBI-11540678
YGL181W	no	56478	no	EBI-11531707,EBI-11542215
YAL032C	yes	10320	yes	EBI-11524980,EBI-11540347
YER015W	yes	6477	no	EBI-11529929,EBI-11559090
YIL162W	no	6449	yes	EBI-11522802,EBI-11538275
YNL153C	yes	7024	no	EBI-11533810,EBI-11544288
YNL282W	no	23582	no	EBI-11533763,EBI-11544241
YIL153W	yes	10567	yes	EBI-11531095,EBI-11541625
YJL058C	no	220082	no	EBI-11532263,EBI-11542764
YLR291C	yes	3183	yes	EBI-11525784,EBI-11541099
YLR108C	no	10318	no	EBI-11536973,EBI-11547408
YKL181W	yes	5635	yes	EBI-11526851,EBI-11556066
YIL153W	yes	80321	no	EBI-11531014,EBI-11541544
YLR291C	yes	81628	no	EBI-11526527,EBI-11555750
YPR173C	yes	56658	no	EBI-11532969,EBI-11543458
YMR314W	yes	9454	no	EBI-11530627,EBI-11559780
YBR261C	yes	6999	no	EBI-11528555,EBI-11557736
YLR108C	no	10342	no	EBI-11537032,EBI-11547467
YDR477W	yes	4188	no	EBI-11523013,EBI-11538476
YDR171W	yes	339834	no	EBI-11537237,EBI-11547664
YIL153W	yes	8161	no	EBI-11530958,EBI-11541488
YPR159C-A	no	147872	no	EBI-11537661,EBI-11548084
YNL288W	yes	835	no	EBI-11533644,EBI-11544122
YLR108C	no	80817	no	EBI-11537076,EBI-11547503
YPL135W	yes	387032	yes	EBI-11534738,EBI-11545208
YPR161C	yes	23281	no	EBI-11524119,EBI-11539523
YGR203W	no	80125	no	EBI-11531793,EBI-11542306
YDR346C	yes	116173	no	EBI-11535407,EBI-11545867
YIL001W	yes	8115	no	EBI-11531522,EBI-11542047
YLR031W	no	143241	no	EBI-11536185,EBI-11546642
YLL027W	yes	10241	no	EBI-11536127,EBI-11546584
YDR045C	yes	222389	no	EBI-11535192,EBI-11545662
YOL054W	yes	25842	yes	EBI-11536828,EBI-11547263
YDR480W	no	7329	yes	EBI-11534875,EBI-11545345
YLR177W	no	27316	yes	EBI-11535578,EBI-11546031
YLR291C	yes	55093	no	EBI-11526241,EBI-11555476
YGR195W	yes	645455	no	EBI-11532052,EBI-11542553
YHL031C	yes	147872	no	EBI-11529354,EBI-11558519
YLR108C	no	10253	no	EBI-11536936,EBI-11547371
YGL104C	yes	147872	no	EBI-11533081,EBI-11543566
YAL046C	yes	80321	no	EBI-11530128,EBI-11559289
YIL122W	no	7329	yes	EBI-11531218,EBI-11541748
YML043C	no	22924	yes	EBI-11535314,EBI-11545774
YGL107C	no	4100	yes	EBI-11533059,EBI-11543548
YLR291C	yes	6477	no	EBI-11526077,EBI-11555324
YLR291C	yes	22934	yes	EBI-11525893,EBI-11541208
YPL135W	yes	3866	yes	EBI-11534702,EBI-11545172
YDR240C	no	10152	no	EBI-11534995,EBI-11545465
YDL232W	no	54557	yes	EBI-11537728,EBI-11548149
YNL094W	no	51429	yes	EBI-11533933,EBI-11544411
YMR314W	yes	5987	no	EBI-11530542,EBI-11559699
YPR017C	no	1937	yes	EBI-11526732,EBI-11555947
YJL058C	no	2670	yes	EBI-11532186,EBI-11542687
YNL288W	yes	211	yes	EBI-11533608,EBI-11544086
YBR111C	yes	26003	yes	EBI-11534210,EBI-11544688
YJR073C	yes	90993	no	EBI-11522916,EBI-11538385
YDR320C-A	no	23265	yes	EBI-11534085,EBI-11544563
YGR142W	no	7329	yes	EBI-11533278,EBI-11543763
YHR134W	no	7329	yes	EBI-11529593,EBI-11558754
YNL135C	yes	27033	no	EBI-11523803,EBI-11539215
YLR445W	no	4103	yes	EBI-11522328,EBI-11537864
YHL004W	yes	22924	yes	EBI-11527062,EBI-11556277
YDR121W	yes	1810	yes	EBI-11535278,EBI-11545738
YPL077C	no	54550	no	EBI-11534579,EBI-11545049
YDR477W	yes	80125	no	EBI-11522974,EBI-11538440
YKL189W	yes	5987	no	EBI-11525480,EBI-11540820
YHR139C	yes	29979	yes	EBI-11523303,EBI-11538750
YIL153W	yes	25843	no	EBI-11531126,EBI-11541656
YMR243C	yes	132954	yes	EBI-11523894,EBI-11539298
YJR003C	no	55165	no	EBI-11522422,EBI-11537945
YKL002W	yes	645455	no	EBI-11527608,EBI-11556814
YOL059W	yes	10241	no	EBI-11531747,EBI-11542260
YHR140W	yes	90993	no	EBI-11529611,EBI-11558772
YJR003C	no	80254	no	EBI-11522543,EBI-11538046
YOL085W-A	no	11030	no	EBI-11537681,EBI-11548102
YHL004W	yes	54550	no	EBI-11526869,EBI-11556084
YJR063W	yes	10320	yes	EBI-11526581,EBI-11555800
YBL078C	yes	51074	yes	EBI-11527919,EBI-11557125
YDR373W	yes	113878	no	EBI-11535624,EBI-11546081
YLR108C	no	55007	no	EBI-11537103,EBI-11547530
YIL152W	no	23281	no	EBI-11531164,EBI-11541694
YGR177C	no	10313	yes	EBI-11533450,EBI-11543928
YPR159C-A	no	90993	no	EBI-11537670,EBI-11548093
YDR296W	no	23582	no	EBI-11535808,EBI-11546265
YDL014W	yes	6607	no	EBI-11523432,EBI-11538871
YIL079C	yes	80321	no	EBI-11531436,EBI-11541964
YBR261C	yes	27316	yes	EBI-11528528,EBI-11557709
YOR117W	yes	55758	yes	EBI-11527090,EBI-11556305
YLR291C	yes	4282	no	EBI-11525802,EBI-11541117
YJR102C	yes	11267	yes	EBI-11532522,EBI-11532531,EBI-11543017,EBI-11543026
YCR060W	yes	7597	no	EBI-11524741,EBI-11540118
YDR523C	yes	54974	yes	EBI-11523051,EBI-11538514
YLR108C	no	11043	no	EBI-11537123,EBI-11547550
YFL039C	yes	71	yes	EBI-11534046,EBI-11544524
YBR109C	yes	23125	no	EBI-11523040,EBI-11538503
YKR014C	yes	55198	no	EBI-11527516,EBI-11556722
YGR082W	yes	6449	yes	EBI-11527255,EBI-11556469
YPL077C	no	23641	no	EBI-11534590,EBI-11545060
YGR093W	yes	284001	no	EBI-11533215,EBI-11543700
YLR291C	yes	875	yes	EBI-11525847,EBI-11541162
YNL086W	no	3880	yes	EBI-11532581,EBI-11543074
YHR193C	yes	56658	no	EBI-11529679,EBI-11558840
YLR424W	yes	55165	no	EBI-11535663,EBI-11546120
YIL144W	yes	9146	yes	EBI-11531200,EBI-11541730
YHR167W	no	54550	no	EBI-11522638,EBI-11538129
YLR167W	yes	10241	no	EBI-11522944,EBI-11538413
YNL189W	yes	875	yes	EBI-11534444,EBI-11544918
YGR177C	no	57142	yes	EBI-11533468,EBI-11543946
YBR101C	yes	3312	yes	EBI-11528001,EBI-11557207
YJR062C	no	81704	no	EBI-11530813,EBI-11559957
YJL058C	no	339834	no	EBI-11532241,EBI-11542742
YCR105W	no	4111	yes	EBI-11524564,EBI-11539945
YGR119C	yes	4111	yes	EBI-11532757,EBI-11543250
YIL109C	yes	1406	yes	EBI-11531258,EBI-11541788
YGR195W	yes	79959	no	EBI-11532043,EBI-11542544
YHL004W	yes	143241	no	EBI-11526990,EBI-11556205
YHL018W	yes	23281	no	EBI-11529399,EBI-11558564
YER179W	yes	7329	yes	EBI-11524604,EBI-11539981
YHL004W	yes	4107	yes	EBI-11526916,EBI-11556131
YMR314W	yes	4175	yes	EBI-11530560,EBI-11559717
YOL059W	yes	80321	no	EBI-11531756,EBI-11542269
YEL056W	yes	7718	no	EBI-11530222,EBI-11559383
YCR020C-A	no	11043	no	EBI-11524061,EBI-11539465
YPR113W	yes	147872	no	EBI-11522953,EBI-11538422
YGR142W	no	339834	no	EBI-11533349,EBI-11543834
YER150W	no	29979	yes	EBI-11530409,EBI-11559570
YAR027W	no	84283	no	EBI-11529987,EBI-11559148
YGL263W	no	90993	no	EBI-11533028,EBI-11543517
YKL181W	yes	5631	yes	EBI-11526842,EBI-11556057
YHL004W	yes	80321	no	EBI-11526981,EBI-11556196
YPR049C	no	10253	no	EBI-11537513,EBI-11547940
YIL079C	yes	58500	yes	EBI-11531407,EBI-11541935
YDR059C	yes	7189	no	EBI-11523475,EBI-11538910
YIL079C	yes	27316	yes	EBI-11531418,EBI-11541946
YPL135W	yes	3615	yes	EBI-11534693,EBI-11545163
YLR291C	yes	80321	no	EBI-11526154,EBI-11555384,EBI-11555393
YIL051C	yes	7024	no	EBI-11530477,EBI-11559634
YKR022C	no	220134	no	EBI-11527617,EBI-11556823
YJL058C	no	3880	yes	EBI-11532176,EBI-11542677
YNL086W	no	29079	no	EBI-11532663,EBI-11543156
YJR003C	no	80321	no	EBI-11522474,EBI-11537990
YEL027W	yes	7329	yes	EBI-11524613,EBI-11539990
YNL094W	no	11252	yes	EBI-11533924,EBI-11544402
YOR117W	yes	51421	no	EBI-11527099,EBI-11556314
YGL181W	no	10363	no	EBI-11531689,EBI-11542206
YPR107C	yes	81608	yes	EBI-11535477,EBI-11545930
YIL153W	yes	56904	yes	EBI-11531086,EBI-11541616
YIL152W	no	81628	no	EBI-11531191,EBI-11541721
YDR446W	no	84062	no	EBI-11535069,EBI-11545539
YGR121C	no	90993	no	EBI-11530495,EBI-11559652
YHR180W	no	29979	yes	EBI-11529650,EBI-11558811
YJR011C	no	8396	yes	EBI-11532359,EBI-11542860
YCL033C	yes	7024	no	EBI-11524622,EBI-11539999
YKR034W	yes	56658	no	EBI-11524812,EBI-11540185
YCR105W	no	8161	no	EBI-11524555,EBI-11539936
YPR178W	yes	5987	no	EBI-11523750,EBI-11539166
YKL189W	yes	3437	no	EBI-11525470,EBI-11540810
YDL120W	yes	6871	yes	EBI-11536044,EBI-11546501
YIL079C	yes	202559	yes	EBI-11531427,EBI-11541955
YER015W	yes	23204	no	EBI-11529920,EBI-11559081
YLR108C	no	3839	yes	EBI-11536918,EBI-11547353
YJL058C	no	84126	no	EBI-11532290,EBI-11542791
YPR145W	yes	55165	no	EBI-11532802,EBI-11543295
YHR005C-A	yes	266740	yes	EBI-11534094,EBI-11544572
YHL004W	yes	9659	no	EBI-11526860,EBI-11556075
YLR385C	no	3866	yes	EBI-11535902,EBI-11546359
YBR261C	yes	9444	yes	EBI-11529024,EBI-11558197
YIL079C	yes	1856	no	EBI-11531388,EBI-11541916
YDL232W	no	6449	yes	EBI-11537719,EBI-11548140
YGR268C	no	27342	yes	EBI-11530665,EBI-11559818
YLR108C	no	3840	yes	EBI-11536927,EBI-11547362
YKL074C	yes	202559	yes	EBI-11527590,EBI-11556796
YKR034W	yes	2275	no	EBI-11524792,EBI-11540165
YGL106W	yes	80726	no	EBI-11533068,EBI-11543557
YIR012W	yes	55145	no	EBI-11527400,EBI-11556610
YER015W	yes	3183	yes	EBI-11529864,EBI-11559025
YDR322W	yes	56159	no	EBI-11535891,EBI-11546348
YGR177C	no	51322	no	EBI-11533438,EBI-11543919
YNL146W	no	90993	no	EBI-11533828,EBI-11544306
YBR223C	yes	7329	yes	EBI-11528157,EBI-11557363
YDR477W	yes	5571	yes	EBI-11523004,EBI-11538467
YMR122W-A	no	5824	yes	EBI-11522310,EBI-11537846
YLR108C	no	64395	no	EBI-11537050,EBI-11547485
YBR107C	no	2670	yes	EBI-11528101,EBI-11557307
YLR291C	yes	55145	no	EBI-11526382,EBI-11555613
YPR176C	yes	9861	yes	EBI-11523903,EBI-11539307
YCR009C	yes	51043	no	EBI-11524234,EBI-11539634
YDL239C	no	64395	no	EBI-11536107,EBI-11546564
YKL078W	yes	653121	no	EBI-11527507,EBI-11556713
YMR314W	yes	79959	no	EBI-11530578,EBI-11559735
YAL044W-A	yes	10539	yes	EBI-11537552,EBI-11547979
YNL146W	no	147872	no	EBI-11533819,EBI-11544297
YJR003C	no	23281	no	EBI-11522431,EBI-11537954
YNL094W	no	23582	no	EBI-11533897,EBI-11544375
YBR261C	yes	7188	no	EBI-11528312,EBI-11557497
YMR314W	yes	54550	no	EBI-11530513,EBI-11559670
YOR054C	yes	60490	yes	EBI-11536308,EBI-11546761
YLR376C	no	2801	no	EBI-11537179,EBI-11547606
YMR104C	yes	10733	yes	EBI-11523665,EBI-11539085
YCR009C	yes	2670	yes	EBI-11524245,EBI-11539645
YDL101C	yes	1856	no	EBI-11529782,EBI-11558943
YER112W	yes	22954	no	EBI-11530354,EBI-11559515
YOR269W	yes	23281	no	EBI-11530166,EBI-11559327
YDR197W	no	23582	no	EBI-11523336,EBI-11538779
YBL026W	yes	5987	no	EBI-11527938,EBI-11557144
YML042W	yes	27111	no	EBI-11526804,EBI-11556019
YDR177W	yes	23321	no	EBI-11523977,EBI-11539381
YCR021C	no	90993	no	EBI-11524676,EBI-11540053
YHR036W	no	29946	no	EBI-11529461,EBI-11558622
YMR077C	yes	11267	yes	EBI-11535114,EBI-11545584
YGL181W	no	1856	no	EBI-11531571,EBI-11542092
YBR261C	yes	6648	yes	EBI-11528262,EBI-11557455
YLR031W	no	4110	yes	EBI-11536165,EBI-11546622
YMR146C	yes	8666	yes	EBI-11530486,EBI-11559643
YLR291C	yes	5092	yes	EBI-11525931,EBI-11541246
YKL192C	yes	10278	no	EBI-11525446,EBI-11540790
YIL153W	yes	4830	yes	EBI-11530931,EBI-11541461
YML062C	yes	84056	yes	EBI-11527147,EBI-11556361
YKL074C	yes	1856	no	EBI-11527572,EBI-11556778
YNL263C	yes	92840	yes	EBI-11533781,EBI-11544259
YLR291C	yes	3866	yes	EBI-11525829,EBI-11541144
YKL142W	no	29844	no	EBI-11527447,EBI-11556657
YJR011C	no	6607	no	EBI-11532372,EBI-11532381,EBI-11542869,EBI-11542878
YJR044C	yes	90993	no	EBI-11532448,EBI-11542945
YBR261C	yes	10197	no	EBI-11528594,EBI-11557775
YGR082W	yes	55165	no	EBI-11527264,EBI-11556478
YER087C-A	no	89885	no	EBI-11532911,EBI-11543400
YLR108C	no	653121	no	EBI-11537041,EBI-11547476
YDR321W	no	7329	yes	EBI-11529746,EBI-11558907
YLR031W	no	10928	no	EBI-11536176,EBI-11546633
YGL181W	no	84528	yes	EBI-11531680,EBI-11542197
YMR079W	yes	57085	no	EBI-11524156,EBI-11539560
YKL189W	yes	84445	no	EBI-11525520,EBI-11540856
YJL058C	no	3866	yes	EBI-11532204,EBI-11542705
YEL026W	yes	6607	no	EBI-11530231,EBI-11530240,EBI-11559392,EBI-11559401
YPL135W	yes	10197	no	EBI-11534711,EBI-11545181
YHR139C	yes	10087	no	EBI-11523312,EBI-11538759
YNL086W	no	79095	no	EBI-11532654,EBI-11543147
YPL077C	no	23636	yes	EBI-11534617,EBI-11545087
YDR304C	yes	7917	no	EBI-11527210,EBI-11556424
YLR108C	no	23204	no	EBI-11536983,EBI-11547418
YPL077C	no	22806	yes	EBI-11534664,EBI-11545134
YAL032C	yes	5987	no	EBI-11524944,EBI-11540311
YDR059C	yes	56658	no	EBI-11523454,EBI-11538889
YBR278W	yes	5573	yes	EBI-11524873,EBI-11540242
YLR336C	yes	246329	no	EBI-11535531,EBI-11545984
YHR184W	no	4110	yes	EBI-11529659,EBI-11558820
YLR108C	no	57684	no	EBI-11537085,EBI-11547512
YHR036W	no	55038	no	EBI-11529452,EBI-11558613
YBR182C	yes	57088	yes	EBI-11527785,EBI-11556991
YEL041W	yes	6737	no	EBI-11526795,EBI-11556010
YHL018W	yes	3398	no	EBI-11529390,EBI-11558555
YMR004W	yes	8405	yes	EBI-11531729,EBI-11542242
YDL025C	yes	84675	no	EBI-11536539,EBI-11546988
YPR181C	yes	10613	no	EBI-11523378,EBI-11538817
YNL288W	yes	80149	no	EBI-11533671,EBI-11544149
YIR012W	yes	11043	no	EBI-11527409,EBI-11556619
YKL071W	yes	3866	yes	EBI-11527599,EBI-11556805
YOR385W	no	1856	no	EBI-11536344,EBI-11546797
YMR314W	yes	25788	yes	EBI-11530533,EBI-11559690
YBL102W	yes	10483	yes	EBI-11527862,EBI-11557068
YNL135C	yes	23635	no	EBI-11523821,EBI-11539233
YJL058C	no	85302	no	EBI-11532165,EBI-11542666
YNL210W	yes	10152	no	EBI-11523517,EBI-11538948
YMR314W	yes	57409	yes	EBI-11530504,EBI-11559661
YGR268C	no	29079	no	EBI-11530781,EBI-11559930
YDR116C	yes	54971	no	EBI-11535269,EBI-11545729
YLR291C	yes	329	no	EBI-11525996,EBI-11541311
YCR083W	yes	81628	no	EBI-11524523,EBI-11539908
YML101C	yes	29979	yes	EBI-11535087,EBI-11545557
YBR261C	yes	7329	yes	EBI-11528622,EBI-11557803
YLR291C	yes	27232	no	EBI-11526014,EBI-11541329
YBR261C	yes	3615	yes	EBI-11528482,EBI-11557663
YIL079C	yes	80125	no	EBI-11531379,EBI-11541907
YLR163C	yes	414301	yes	EBI-11523139,EBI-11538592
YDR510W	yes	6672	no	EBI-11537152,EBI-11547579
YHR139C	yes	79959	no	EBI-11523292,EBI-11538741
YOL018C	yes	147872	no	EBI-11536212,EBI-11546669
YDR059C	yes	11043	no	EBI-11523464,EBI-11538899
YMR021C	no	54971	no	EBI-11527438,EBI-11556648
YDL057W	yes	79959	no	EBI-11536005,EBI-11546462
YFL051C	yes	7917	no	EBI-11531833,EBI-11542346
YNL288W	yes	1635	yes	EBI-11533626,EBI-11544104
YNL110C	yes	27111	no	EBI-11533858,EBI-11544336
YLR291C	yes	23582	no	EBI-11525748,EBI-11541063
YPR173C	yes	91544	no	EBI-11532960,EBI-11543449
YLR291C	yes	10197	no	EBI-11525922,EBI-11541237
YJL058C	no	22806	yes	EBI-11532341,EBI-11542842
YLR043C	yes	115265	no	EBI-11524005,EBI-11539409
YHR056C	no	57096	no	EBI-11529479,EBI-11558640
YKL019W	yes	80125	no	EBI-11525175,EBI-11540538
YDL057W	yes	875	yes	EBI-11535996,EBI-11546453
YNL086W	no	645455	no	EBI-11532645,EBI-11543138
YLR108C	no	117178	no	EBI-11537134,EBI-11547561
YDR473C	yes	1856	no	EBI-11534802,EBI-11545272
YML038C	yes	90993	no	EBI-11534931,EBI-11545401
YBR067C	no	29979	yes	EBI-11522629,EBI-11538120
YIL079C	yes	3183	yes	EBI-11531397,EBI-11541925
YDR045C	yes	7286	no	EBI-11535230,EBI-11545700
YHR193C	yes	689	yes	EBI-11529670,EBI-11558831
YOR265W	yes	7257	no	EBI-11532699,EBI-11543192
YBL100C	no	6449	yes	EBI-11527872,EBI-11557078
YEL051W	yes	3866	yes	EBI-11526741,EBI-11555956
YOR103C	yes	90993	no	EBI-11522521,EBI-11538028
YPL164C	yes	84445	no	EBI-11536530,EBI-11546979
YBR077C	no	10273	yes	EBI-11527974,EBI-11557180
YFR008W	no	23641	no	EBI-11531881,EBI-11542394
YER015W	yes	29079	no	EBI-11529969,EBI-11559130
YIR012W	yes	222389	no	EBI-11527362,EBI-11556572
YER143W	yes	414301	yes	EBI-11530399,EBI-11559560
YJR007W	yes	64395	no	EBI-11523921,EBI-11539325
YBR261C	yes	22827	yes	EBI-11529190,EBI-11558350,EBI-11558359,EBI-11558370
YLR377C	yes	2203	yes	EBI-11523062,EBI-11538525
YNL288W	yes	55145	no	EBI-11533743,EBI-11544221
YOR192C-A	no	7329	yes	EBI-11537405,EBI-11547832
YHL004W	yes	91544	no	EBI-11526943,EBI-11556158
YDR179C	yes	266740	yes	EBI-11535042,EBI-11545512
YOR090C	yes	54971	no	EBI-11537504,EBI-11547931
YLR291C	yes	22827	yes	EBI-11526418,EBI-11526433,EBI-11555649,EBI-11555660
YFL039C	yes	10486	yes	EBI-11534027,EBI-11544505
YML053C	no	23633	yes	EBI-11535360,EBI-11545820
YIL153W	yes	51074	yes	EBI-11531050,EBI-11541580
YPR178W	yes	83878	no	EBI-11523774,EBI-11539186
YLR291C	yes	23281	no	EBI-11526041,EBI-11541356
YJL134W	yes	147872	no	EBI-11532127,EBI-11542628
YCR083W	yes	55145	no	EBI-11524505,EBI-11539890
YLR291C	yes	54472	yes	EBI-11526306,EBI-11555541
YGR030C	no	51100	yes	EBI-11533162,EBI-11543647
YGL181W	no	23543	no	EBI-11531593,EBI-11542110
YDR446W	no	7329	yes	EBI-11535060,EBI-11545530
YAL032C	yes	4100	yes	EBI-11524962,EBI-11540329
YIL153W	yes	11043	no	EBI-11531104,EBI-11541634
YNL086W	no	84062	no	EBI-11532636,EBI-11543129
YIL088C	yes	90993	no	EBI-11531368,EBI-11541898
YPL077C	no	5987	no	EBI-11534599,EBI-11545069
YFL047W	yes	55577	no	EBI-11531851,EBI-11542364
YMR213W	yes	80254	no	EBI-11534922,EBI-11545392
YPL108W	no	56474	yes	EBI-11534673,EBI-11545143
YMR288W	yes	22827	yes	EBI-11532839,EBI-11532848,EBI-11543332,EBI-11543341,EBI-11543352
YJL058C	no	143241	no	EBI-11532281,EBI-11542782
YDR045C	yes	9319	yes	EBI-11535161,EBI-11545631
YOL155C	no	4110	yes	EBI-11535387,EBI-11545847
YGR209C	yes	84708	no	EBI-11524023,EBI-11539427
YBR261C	yes	8405	yes	EBI-11528339,EBI-11557524
YAL044W-A	yes	329	no	EBI-11537573,EBI-11548000
YOR287C	yes	1856	no	EBI-11537486,EBI-11547913
YPR178W	yes	80321	no	EBI-11523783,EBI-11539195
YNL189W	yes	60	yes	EBI-11534454,EBI-11544928
YDR045C	yes	79959	no	EBI-11535212,EBI-11545682
YIL153W	yes	64170	no	EBI-11531077,EBI-11541607
YHL021C	yes	84675	no	EBI-11524081,EBI-11539485
YMR104C	yes	27229	yes	EBI-11523683,EBI-11539103
YBR261C	yes	57142	yes	EBI-11529114,EBI-11558287
YAL036C	yes	22806	yes	EBI-11530148,EBI-11559309
YJR152W	yes	89885	no	EBI-11523405,EBI-11538844
YLR291C	yes	9146	yes	EBI-11525661,EBI-11540980
YGR180C	yes	7329	yes	EBI-11532821,EBI-11543314
YIL001W	yes	80125	no	EBI-11531504,EBI-11542029
YPR174C	no	26119	no	EBI-11535739,EBI-11546196
YJR010C-A	yes	147872	no	EBI-11532098,EBI-11542599
YMR021C	no	7329	yes	EBI-11527429,EBI-11556639
YGR261C	yes	10197	no	EBI-11531979,EBI-11542486
YLR291C	yes	22924	yes	EBI-11526509,EBI-11555732
YOR311C	no	90993	no	EBI-11537340,EBI-11547767
YAL032C	yes	80321	no	EBI-11525036,EBI-11540403
YAL032C	yes	23281	no	EBI-11524998,EBI-11540365
YGR119C	yes	211	yes	EBI-11532730,EBI-11543223
YPR066W	yes	51421	no	EBI-11537708,EBI-11548129
YDL120W	yes	9779	no	EBI-11536053,EBI-11546510
YER018C	no	83878	no	EBI-11530316,EBI-11559477
YBR162W-A	yes	90993	no	EBI-11529257,EBI-11558426
YHL003C	yes	7329	yes	EBI-11529305,EBI-11558474
YBR261C	yes	2762	no	EBI-11528357,EBI-11557542
YFL022C	yes	5359	yes	EBI-11523414,EBI-11538853
YFL039C	yes	7329	yes	EBI-11534056,EBI-11544534
YLR431C	no	10320	yes	EBI-11535873,EBI-11546330
YPL077C	no	3866	yes	EBI-11534608,EBI-11545078
YJL030W	yes	23281	no	EBI-11531720,EBI-11542233
YBR111C	yes	331	no	EBI-11534192,EBI-11544670
YNL288W	yes	93487	yes	EBI-11533680,EBI-11544158
YIL124W	yes	90993	no	EBI-11531209,EBI-11541739
YLR291C	yes	10273	yes	EBI-11526500,EBI-11555723
YER018C	no	10928	no	EBI-11530296,EBI-11559457
YBR111C	yes	27229	yes	EBI-11534219,EBI-11544697
YDL175C	yes	84445	no	EBI-11537477,EBI-11547904
YML055W	yes	90993	no	EBI-11535350,EBI-11545810
YJL058C	no	5987	no	EBI-11532195,EBI-11542696
YPL135W	yes	2275	no	EBI-11534720,EBI-11545190
YPR178W	yes	79869	yes	EBI-11523763,EBI-11539175
YHR026W	yes	147872	no	EBI-11524128,EBI-11539532
YLR385C	no	10241	no	EBI-11535920,EBI-11546377
YNR030W	yes	147872	no	EBI-11533568,EBI-11544046
YJL058C	no	23281	no	EBI-11532223,EBI-11542724
YKL074C	yes	2801	no	EBI-11527561,EBI-11556767
YDR304C	yes	30818	yes	EBI-11527237,EBI-11556451
YLR036C	no	117144	no	EBI-11536194,EBI-11546651
Q0130	yes	29979	yes	EBI-11534065,EBI-11544543
YFL047W	yes	150483	no	EBI-11531842,EBI-11542355
YKL122C	no	27111	no	EBI-11525284,EBI-11540640
YCR083W	yes	25788	yes	EBI-11524333,EBI-11539730
YBR261C	yes	80321	no	EBI-11528888,EBI-11558056,EBI-11558065
YCR083W	yes	6477	no	EBI-11524419,EBI-11539812
YNL189W	yes	10475	no	EBI-11534408,EBI-11544882
YJR011C	no	29946	no	EBI-11532408,EBI-11542905
YGR195W	yes	158297	no	EBI-11532034,EBI-11542535
YGL054C	yes	90993	no	EBI-11533090,EBI-11543575
YDR477W	yes	10253	no	EBI-11522986,EBI-11538449
YHL004W	yes	84126	no	EBI-11526999,EBI-11556214
YMR276W	yes	1856	no	EBI-11532690,EBI-11543183
YOR307C	yes	10483	yes	EBI-11523996,EBI-11539400
YOL123W	yes	159163	yes	EBI-11537746,EBI-11548167
YNL189W	yes	4599	yes	EBI-11534426,EBI-11544900
YDR510W	yes	57684	no	EBI-11537170,EBI-11547597
YLR291C	yes	11043	no	EBI-11526478,EBI-11555701
YKL189W	yes	2801	no	EBI-11525459,EBI-11540799
YGL208W	yes	4188	no	EBI-11527174,EBI-11556388
YLR108C	no	55145	no	EBI-11537094,EBI-11547521
YDR171W	yes	6871	yes	EBI-11537210,EBI-11547637
YDL185W	yes	4100	yes	EBI-11523589,EBI-11539013
YLR291C	yes	8115	no	EBI-11525913,EBI-11541228
YAL032C	yes	51043	no	EBI-11524924,EBI-11540291
YPL144W	no	79959	no	EBI-11536909,EBI-11547344
YLR328W	yes	7329	yes	EBI-11535560,EBI-11546013
YLR291C	yes	55577	no	EBI-11526453,EBI-11555680
YMR092C	yes	60	yes	EBI-11531950,EBI-11542457
YLR452C	yes	147872	no	EBI-11523210,EBI-11538659
YBR105C	yes	5987	no	EBI-11528054,EBI-11557260
YNL288W	yes	56952	no	EBI-11533734,EBI-11544212
YIR012W	yes	55165	no	EBI-11527338,EBI-11556552
YHR057C	yes	30818	yes	EBI-11524099,EBI-11539503
YBL078C	yes	664	no	EBI-11527901,EBI-11557107
YLR291C	yes	9454	no	EBI-11526364,EBI-11555595
YBL078C	yes	6945	yes	EBI-11527929,EBI-11557135
YKL008C	yes	147872	no	EBI-11525135,EBI-11540502
YDR473C	yes	80817	no	EBI-11534838,EBI-11545308
YHR105W	yes	10567	yes	EBI-11529557,EBI-11558718
YAL032C	yes	3866	yes	EBI-11524953,EBI-11540320
YER071C	no	8601	yes	EBI-11530334,EBI-11559495
YLR291C	yes	7329	yes	EBI-11525940,EBI-11541255
YGR195W	yes	22806	yes	EBI-11532061,EBI-11542562
YGL208W	yes	83755	no	EBI-11527183,EBI-11556397
YLR291C	yes	117177	yes	EBI-11526268,EBI-11555503
YDR319C	yes	10483	yes	EBI-11535882,EBI-11546339
YDR171W	yes	4188	no	EBI-11537277,EBI-11547704
YIL153W	yes	6999	no	EBI-11530967,EBI-11541497
YEL017W	no	55454	no	EBI-11530249,EBI-11559410
YKR085C	no	23582	no	EBI-11524014,EBI-11539418
YCR057C	yes	10475	no	EBI-11524703,EBI-11540080
YAL032C	yes	79959	no	EBI-11525045,EBI-11540412
YGR187C	yes	89884	no	EBI-11532672,EBI-11543165
YNL288W	yes	2801	no	EBI-11533577,EBI-11544055
YPR174C	no	89885	no	EBI-11535759,EBI-11546216
YDR140W	yes	1406	yes	EBI-11535013,EBI-11545483
YDR477W	yes	5987	no	EBI-11522995,EBI-11538458
YNL111C	yes	147872	no	EBI-11530656,EBI-11559809
YLR336C	yes	653121	no	EBI-11535522,EBI-11545975
YBR260C	yes	329	no	EBI-11528193,EBI-11557399
YLR108C	no	339834	no	EBI-11537001,EBI-11547436
YKL078W	yes	10320	yes	EBI-11527498,EBI-11556704
YOR226C	yes	3251	no	EBI-11536450,EBI-11546903
YDR400W	no	27229	yes	EBI-11522594,EBI-11538091
YCR105W	no	5152	yes	EBI-11524546,EBI-11539927
YIL110W	yes	4110	yes	EBI-11531247,EBI-11541777
YKR011C	no	56658	no	EBI-11534228,EBI-11544706
YJL058C	no	9093	yes	EBI-11532299,EBI-11542800
YDL164C	yes	116173	no	EBI-11522907,EBI-11538376
YDR473C	yes	10320	yes	EBI-11534811,EBI-11545281
YDR171W	yes	54971	no	EBI-11537248,EBI-11547675
YLR227C	no	8161	no	EBI-11535456,EBI-11545912
YPL049C	no	1856	no	EBI-11534757,EBI-11545227
YIL109C	yes	8601	yes	EBI-11531267,EBI-11541797
YLR291C	yes	3281	no	EBI-11525717,EBI-11541036
YGL044C	yes	26061	yes	EBI-11524207,EBI-11539607
YGR130C	no	8405	yes	EBI-11533233,EBI-11543718
YLL011W	yes	1856	no	EBI-11527156,EBI-11556370
YPR075C	no	6449	yes	EBI-11535929,EBI-11546386
YNL189W	yes	27033	no	EBI-11534388,EBI-11544862
YLR291C	yes	80308	yes	EBI-11526132,EBI-11555375
YIR012W	yes	1912	no	EBI-11527351,EBI-11556561
YDR502C	yes	4144	yes	EBI-11523692,EBI-11539112
YLR291C	yes	162333	no	EBI-11526117,EBI-11555364
YDR296W	no	9051	yes	EBI-11535799,EBI-11546256
YMR309C	yes	1937	yes	EBI-11525557,EBI-11540893
YDR152W	yes	9832	no	EBI-11534977,EBI-11545447
YLR243W	yes	80125	no	EBI-11535719,EBI-11546176
YGR287C	yes	3313	yes	EBI-11533019,EBI-11543508
YJL110C	yes	2801	no	EBI-11531813,EBI-11542326
YDR069C	yes	9454	no	EBI-11526705,EBI-11555920
YOL054W	yes	55734	no	EBI-11536801,EBI-11536810,EBI-11547236,EBI-11547245
YPR176C	yes	51361	no	EBI-11523912,EBI-11539316
YGR067C	yes	6477	no	EBI-11533182,EBI-11543667
YOL054W	yes	55145	no	EBI-11536819,EBI-11547254
YNL288W	yes	64395	no	EBI-11533698,EBI-11544176
YGR119C	yes	3866	yes	EBI-11532739,EBI-11543232
YEL071W	yes	8379	yes	EBI-11530213,EBI-11559374
YML097C	yes	1856	no	EBI-11533989,EBI-11544467
YDR510W	yes	7329	yes	EBI-11537143,EBI-11537161,EBI-11547570,EBI-11547588
YPR082C	yes	339834	no	EBI-11535938,EBI-11546395
YNL288W	yes	10262	yes	EBI-11533662,EBI-11544140
YDR400W	no	84661	no	EBI-11522555,EBI-11538055
YMR055C	no	83878	no	EBI-11524842,EBI-11540215
YCL040W	yes	9817	no	EBI-11523625,EBI-11539049
YJR088C	yes	83878	no	EBI-11532504,EBI-11542999
YKL189W	yes	78995	no	EBI-11525502,EBI-11540838
YOL155C	no	8405	yes	EBI-11535398,EBI-11545858
YLR393W	no	57085	no	EBI-11523647,EBI-11539067
YGR119C	yes	23281	no	EBI-11532766,EBI-11543259
YNL288W	yes	84056	yes	EBI-11533716,EBI-11544194
YLR291C	yes	79077	no	EBI-11526315,EBI-11555550
YBR261C	yes	10262	yes	EBI-11528724,EBI-11557905
YIL103W	yes	1802	yes	EBI-11531341,EBI-11541871
YPL164C	yes	1856	no	EBI-11536512,EBI-11546961
YOR269W	yes	90060	no	EBI-11530175,EBI-11559336
YGL225W	yes	90993	no	EBI-11530440,EBI-11559597
YDR328C	yes	23219	no	EBI-11532880,EBI-11543373
YER126C	yes	1856	no	EBI-11530381,EBI-11559542
YNR012W	yes	7329	yes	EBI-11524895,EBI-11540262
YBR088C	yes	7329	yes	EBI-11523508,EBI-11538939
YNL288W	yes	143241	no	EBI-11533689,EBI-11544167
YGR082W	yes	80321	no	EBI-11527282,EBI-11556496
YKL019W	yes	2580	yes	EBI-11525188,EBI-11540547
YHR180W	no	84970	no	EBI-11529639,EBI-11558800
YAL032C	yes	9454	no	EBI-11525081,EBI-11540448
YLR445W	no	4100	yes	EBI-11522319,EBI-11537855
YMR213W	yes	4110	yes	EBI-11534902,EBI-11545372
YBL020W	yes	25780	yes	EBI-11527947,EBI-11557153
YDL181W	yes	6477	no	EBI-11522815,EBI-11538284
YJR075W	no	90993	no	EBI-11532477,EBI-11542972
YBR261C	yes	93426	no	EBI-11528837,EBI-11558018
YGR021W	yes	80325	yes	EBI-11533153,EBI-11543638
YGL183C	yes	4100	yes	EBI-11533037,EBI-11543526
YBR261C	yes	51171	yes	EBI-11529051,EBI-11558224
YDR281C	no	10567	yes	EBI-11535416,EBI-11545876
YMR104C	yes	80125	no	EBI-11523656,EBI-11539076
YPR159C-A	no	6810	yes	EBI-11537652,EBI-11548075
YGR142W	no	84970	no	EBI-11533338,EBI-11543823
YAL046C	yes	54971	no	EBI-11530119,EBI-11559280
YLL049W	no	9189	no	EBI-11536136,EBI-11546593
YGL126W	yes	147872	no	EBI-11532979,EBI-11543468
YER015W	yes	10606	yes	EBI-11529874,EBI-11559035
YOR160W	yes	817	no	EBI-11537690,EBI-11548111
YPL135W	yes	11030	no	EBI-11534729,EBI-11545199
YCR094W	yes	89885	no	EBI-11524772,EBI-11540145
YBR105C	yes	26119	no	EBI-11528072,EBI-11557278
YLR291C	yes	9189	no	EBI-11525757,EBI-11541072
YGL181W	no	10342	no	EBI-11531651,EBI-11542168
YGL148W	no	10318	no	EBI-11525144,EBI-11540511
YGR142W	no	130540	no	EBI-11533407,EBI-11543892
YLR291C	yes	2954	no	EBI-11525591,EBI-11540920
YDR174W	no	79173	no	EBI-11535031,EBI-11545501
YDR477W	yes	4223	no	EBI-11522962,EBI-11538431
YIL008W	yes	7551	yes	EBI-11531495,EBI-11542020
YHR180W	no	22954	no	EBI-11529630,EBI-11558791
YML125C	yes	147872	no	EBI-11537533,EBI-11547960
YLR291C	yes	83659	no	EBI-11526181,EBI-11555420
YLR108C	no	90933	no	EBI-11537021,EBI-11547456
YLR175W	yes	27111	no	EBI-11527119,EBI-11556334
YDR477W	yes	83755	no	EBI-11523022,EBI-11538485
YGR086C	no	7329	yes	EBI-11533206,EBI-11543691
YPR149W	no	90993	no	EBI-11536873,EBI-11547308
YOL003C	yes	90993	no	EBI-11536380,EBI-11546833
YLR108C	no	875	yes	EBI-11536963,EBI-11547398
YIL109C	yes	51729	yes	EBI-11531332,EBI-11541862
YNL315C	yes	23204	no	EBI-11525331,EBI-11540687
YJR101W	no	10733	yes	EBI-11532513,EBI-11543008
YLR291C	yes	51043	no	EBI-11525670,EBI-11540989
YLR291C	yes	80125	no	EBI-11525566,EBI-11540902
YJL058C	no	2801	no	EBI-11532154,EBI-11542655
YJL101C	yes	113878	no	EBI-11525547,EBI-11540883
YFR025C	no	2571	no	EBI-11529277,EBI-11558446
YNL086W	no	3866	yes	EBI-11532591,EBI-11543084
YBR261C	yes	10318	no	EBI-11528696,EBI-11557877
YGL122C	yes	138046	yes	EBI-11526559,EBI-11555778
YLR312W-A	no	57120	no	EBI-11522573,EBI-11538073
YDL037C	no	10551	no	EBI-11536598,EBI-11547042
YLR291C	yes	147872	no	EBI-11526099,EBI-11555346
YJL097W	yes	90993	no	EBI-11531549,EBI-11542074
YAL032C	yes	23641	no	EBI-11524935,EBI-11540302
YLR291C	yes	57142	yes	EBI-11526333,EBI-11555568
YIL153W	yes	1649	no	EBI-11530949,EBI-11541479
YDL166C	yes	222389	no	EBI-11536428,EBI-11546881
YKR094C	yes	10241	no	EBI-11523121,EBI-11538574
YKL145W	yes	5711	no	EBI-11527110,EBI-11556325
YCR009C	yes	10262	yes	EBI-11524254,EBI-11539654
YBR182C	yes	3839	yes	EBI-11527749,EBI-11556955
YBR261C	yes	1102	yes	EBI-11528417,EBI-11557598
YCR007C	no	7329	yes	EBI-11524281,EBI-11539681
YKL078W	yes	3866	yes	EBI-11527489,EBI-11556695
YGR067C	yes	84993	yes	EBI-11533195,EBI-11543680
YLR291C	yes	92610	no	EBI-11526217,EBI-11555456
YPR153W	no	89885	no	EBI-11522497,EBI-11538010
YPR178W	yes	6871	yes	EBI-11523728,EBI-11539148
YJL062W-A	no	6449	yes	EBI-11537582,EBI-11548009
YIL079C	yes	90933	no	EBI-11531454,EBI-11541982
YBR213W	no	93426	no	EBI-11523484,EBI-11538919
YDR256C	yes	26993	no	EBI-11523369,EBI-11538808
YLR203C	no	27033	no	EBI-11525264,EBI-11540620
YDR134C	no	5805	no	EBI-11537613,EBI-11548038
YHL004W	yes	23281	no	EBI-11526934,EBI-11556149
YIL098C	no	23582	no	EBI-11531350,EBI-11541880
YLR108C	no	147872	no	EBI-11537012,EBI-11547447
YOR343C	no	11030	no	EBI-11537495,EBI-11547922
YJL159W	no	10551	no	EBI-11522277,EBI-11537819
YIL001W	yes	1937	yes	EBI-11531513,EBI-11542038
YGR142W	no	5598	yes	EBI-11533287,EBI-11543772
YBR261C	yes	11275	no	EBI-11528408,EBI-11557589
YDL208W	yes	6607	no	EBI-11522401,EBI-11522413,EBI-11537936
YBR261C	yes	386618	no	EBI-11528906,EBI-11558083
YOL133W	yes	8405	yes	EBI-11536270,EBI-11546723
YBR139W	yes	9817	no	EBI-11527729,EBI-11556935
YOR007C	yes	10551	no	EBI-11536548,EBI-11546997
YNL288W	yes	51421	no	EBI-11533752,EBI-11544230
YLR118C	yes	80258	no	EBI-11537304,EBI-11547731
YGR215W	no	1856	no	EBI-11533486,EBI-11543964
YJR076C	yes	51421	no	EBI-11525420,EBI-11540768
YKR030W	yes	10483	yes	EBI-11527626,EBI-11556832
YJR076C	yes	6672	no	EBI-11525389,EBI-11540741
YDR027C	yes	79096	no	EBI-11536488,EBI-11546941
YPL135W	yes	81628	no	EBI-11534747,EBI-11545217
YDL100C	yes	30008	no	EBI-11536622,EBI-11547062
YML023C	no	8379	yes	EBI-11534959,EBI-11545429
YBR261C	yes	113386	no	EBI-11528235,EBI-11557435
YIL165C	no	9319	yes	EBI-11530860,EBI-11541392
YCR063W	yes	84056	yes	EBI-11524225,EBI-11539625
YDL100C	yes	10551	no	EBI-11536631,EBI-11547071
YER087C-A	no	26580	no	EBI-11532898,EBI-11532930,EBI-11543391,EBI-11543419
YPR178W	yes	11043	no	EBI-11523792,EBI-11539204
YNL288W	yes	3251	no	EBI-11533599,EBI-11544077
YCL057W	yes	57820	no	EBI-11524533,EBI-11539918
YDR296W	no	51043	no	EBI-11535788,EBI-11546245
YKR094C	yes	27342	yes	EBI-11523110,EBI-11538563
YLR390W	no	54971	no	EBI-11535465,EBI-11545921
YDR171W	yes	5359	yes	EBI-11537219,EBI-11547646
YNL288W	yes	54550	no	EBI-11533588,EBI-11544066
YFR008W	no	3866	yes	EBI-11531890,EBI-11542403
YMR001C	yes	80256	no	EBI-11526623,EBI-11555838
YGR067C	yes	7329	yes	EBI-11533171,EBI-11543656
YGR280C	yes	80321	no	EBI-11533504,EBI-11543982
YLR034C	yes	90993	no	EBI-11536503,EBI-11546952
YGR082W	yes	29950	no	EBI-11527291,EBI-11556505
YLR291C	yes	6285	no	EBI-11525775,EBI-11541090
YNL326C	yes	90993	no	EBI-11531765,EBI-11542278
YNL189W	yes	55145	no	EBI-11534559,EBI-11545029
YIR029W	yes	2941	no	EBI-11524216,EBI-11539616
YKR066C	no	57085	no	EBI-11522758,EBI-11538239
YGL124C	yes	51421	no	EBI-11533048,EBI-11543537
YLR291C	yes	5987	no	EBI-11525811,EBI-11541126
YBL020W	yes	147872	no	EBI-11527956,EBI-11557162
YHL004W	yes	83878	no	EBI-11526963,EBI-11556178
YOR007C	yes	147872	no	EBI-11536557,EBI-11547006
YOR311C	no	147872	no	EBI-11537331,EBI-11547758
YLR424W	yes	51562	no	EBI-11535681,EBI-11546138
YNL094W	no	5987	no	EBI-11533906,EBI-11544384
YBR101C	yes	23582	no	EBI-11527992,EBI-11557198
YER143W	yes	1856	no	EBI-11530390,EBI-11559551
YOR181W	yes	8440	yes	EBI-11537423,EBI-11547850
YCR083W	yes	80321	no	EBI-11524478,EBI-11539863
YHL004W	yes	220082	no	EBI-11526972,EBI-11556187
YGR119C	yes	23636	yes	EBI-11532748,EBI-11543241
YCR020W-B	no	4110	yes	EBI-11537755,EBI-11548176
YOR269W	yes	4175	yes	EBI-11530157,EBI-11559318
YOR385W	no	11060	yes	EBI-11536335,EBI-11546788
YDR051C	no	10539	yes	EBI-11537699,EBI-11548120
YKL216W	yes	2670	yes	EBI-11525126,EBI-11540493
YBR105C	yes	79959	no	EBI-11528083,EBI-11557289
YNL039W	yes	26258	no	EBI-11531932,EBI-11542439
YLR291C	yes	60490	yes	EBI-11526208,EBI-11555447
YDR439W	no	80258	no	EBI-11535051,EBI-11545521
YER119C	yes	90993	no	EBI-11530363,EBI-11559524
YKL189W	yes	220082	no	EBI-11525511,EBI-11540847
YNL094W	no	8379	yes	EBI-11533942,EBI-11544420
YDR380W	yes	9813	no	EBI-11535634,EBI-11546091
YLR291C	yes	59349	no	EBI-11526032,EBI-11541347
YBR261C	yes	2512	no	EBI-11528444,EBI-11557625
YBR197C	no	84056	yes	EBI-11528148,EBI-11557354
YML053C	no	79959	no	EBI-11535369,EBI-11545829
YDR045C	yes	8495	no	EBI-11535203,EBI-11545673
YDR212W	yes	80817	no	EBI-11523255,EBI-11538704
YEL017W	no	147872	no	EBI-11530258,EBI-11559419
YIL039W	no	147872	no	EBI-11531474,EBI-11542002
YPL077C	no	84056	yes	EBI-11534646,EBI-11545116
YDR171W	yes	91544	no	EBI-11537228,EBI-11547655
YPL149W	yes	1196	yes	EBI-11537322,EBI-11547749
YGR099W	yes	80258	no	EBI-11532988,EBI-11543477
YPL122C	yes	27342	yes	EBI-11534682,EBI-11545152
YDL040C	yes	147872	no	EBI-11523283,EBI-11538732
YIL079C	yes	25888	yes	EBI-11531445,EBI-11541973
YHR121W	yes	79959	no	EBI-11529575,EBI-11558736
YOL034W	yes	22807	yes	EBI-11536239,EBI-11546696
YLR445W	no	29079	no	EBI-11522585,EBI-11538082
YIL068C	yes	80125	no	EBI-11526833,EBI-11556048
YBR261C	yes	1912	no	EBI-11528826,EBI-11558007
YGL147C	yes	1857	no	EBI-11522935,EBI-11538404
YJR039W	no	56658	no	EBI-11532438,EBI-11542935
YCR087C-A	yes	56658	no	EBI-11527683,EBI-11556889
YDR321W	no	64395	no	EBI-11529755,EBI-11558916
YOR192C-A	no	9063	yes	EBI-11537396,EBI-11547823
YBL078C	yes	665	no	EBI-11527892,EBI-11557098
YPL164C	yes	115704	yes	EBI-11536521,EBI-11546970
YAL032C	yes	143241	no	EBI-11525054,EBI-11540421
YOR037W	no	1856	no	EBI-11522241,EBI-11537790
YMR055C	no	220082	no	EBI-11524855,EBI-11540224
YHR045W	no	90993	no	EBI-11529470,EBI-11558631
YPR082C	yes	84708	no	EBI-11535949,EBI-11546406
YBR009C	yes	25842	yes	EBI-11559978,EBI-11559989
YDR363W	yes	7329	yes	EBI-11535605,EBI-11546062
YDL146W	yes	10241	no	EBI-11537295,EBI-11547722
YNL218W	yes	7329	yes	EBI-11530459,EBI-11559616
YNL288W	yes	84528	yes	EBI-11533707,EBI-11544185
YMR300C	yes	7329	yes	EBI-11522871,EBI-11538340
YDL100C	yes	813	no	EBI-11536611,EBI-11547051
YKL189W	yes	84675	no	EBI-11525529,EBI-11540865
YCL033C	yes	54971	no	EBI-11524631,EBI-11540008
YER087C-A	no	90993	no	EBI-11532920,EBI-11543409
YDR069C	yes	80254	no	EBI-11526696,EBI-11555911
YDL130W-A	no	80254	no	EBI-11522844,EBI-11538313
YER071C	no	3866	yes	EBI-11530345,EBI-11559506
YBR233W	yes	9444	yes	EBI-11527834,EBI-11557040
YDR045C	yes	339834	no	EBI-11535181,EBI-11545651
YIL079C	yes	64395	no	EBI-11531465,EBI-11541993
YBR212W	yes	10262	yes	EBI-11526824,EBI-11556039
YLR424W	yes	22806	yes	EBI-11535710,EBI-11546167
YLR291C	yes	1802	yes	EBI-11526288,EBI-11555523
YAL032C	yes	7988	no	EBI-11525090,EBI-11540457
YDL057W	yes	117178	no	EBI-11536024,EBI-11546481
YPR048W	yes	1856	no	EBI-11536837,EBI-11547272
YGR284C	yes	147872	no	EBI-11533532,EBI-11544010
YIR037W	yes	57146	no	EBI-11531540,EBI-11542065
YPL212C	yes	9276	yes	EBI-11536900,EBI-11547335
YER015W	yes	10475	no	EBI-11529819,EBI-11558980
YCR083W	yes	1856	no	EBI-11524313,EBI-11539710
YCR057C	yes	54821	yes	EBI-11524712,EBI-11540089
YHL031C	yes	90993	no	EBI-11529372,EBI-11558537
YJR003C	no	10320	yes	EBI-11522374,EBI-11537900
YAL032C	yes	84126	no	EBI-11525063,EBI-11540430
YLR315W	no	83878	no	EBI-11535551,EBI-11546004
YNL288W	yes	2670	yes	EBI-11533617,EBI-11544095
YJR003C	no	7126	no	EBI-11522383,EBI-11537909
YBR261C	yes	80817	no	EBI-11529087,EBI-11558260
YAL032C	yes	81628	no	EBI-11525108,EBI-11540475
YGL051W	no	7329	yes	EBI-11533108,EBI-11543593
YBR261C	yes	54550	no	EBI-11528301,EBI-11557486
YPL031C	yes	9454	no	EBI-11523559,EBI-11538986
YDR315C	no	9513	no	EBI-11535864,EBI-11546321
YBR087W	yes	8115	no	EBI-11527983,EBI-11557189
YER120W	yes	9278	no	EBI-11530372,EBI-11559533
YNL288W	yes	23636	yes	EBI-11533635,EBI-11544113
YHL004W	yes	57096	no	EBI-11527035,EBI-11556250
YLR291C	yes	54550	no	EBI-11525628,EBI-11540951
YGR124W	yes	1937	yes	EBI-11532811,EBI-11543304
YOR181W	yes	10152	no	EBI-11537432,EBI-11547859
YLR243W	yes	93426	no	EBI-11535728,EBI-11546185
YGR280C	yes	55145	no	EBI-11533513,EBI-11543991
YAL032C	yes	83878	no	EBI-11525027,EBI-11540394
YDL164C	yes	23204	no	EBI-11522880,EBI-11538349
YHR005C-A	yes	56159	no	EBI-11534103,EBI-11544581
YBR261C	yes	60490	yes	EBI-11528964,EBI-11558137
YDR480W	no	2810	yes	EBI-11534866,EBI-11545336
YDR328C	yes	54850	no	EBI-11532889,EBI-11543382
YNL094W	no	2801	no	EBI-11533886,EBI-11544364
YBR088C	yes	996	yes	EBI-11523495,EBI-11538930
YIR012W	yes	5987	no	EBI-11527320,EBI-11556534
YOR181W	yes	9051	yes	EBI-11537414,EBI-11547841
YLR082C	no	7329	yes	EBI-11536399,EBI-11546852
YBR212W	yes	2801	no	EBI-11526813,EBI-11556028
YLR291C	yes	6652	yes	EBI-11525958,EBI-11541273
YML043C	no	80254	no	EBI-11535305,EBI-11545765
YJL144W	no	90933	no	EBI-11532116,EBI-11542617
YOR304C-A	no	84675	no	EBI-11522722,EBI-11538203
YBR182C	yes	5987	no	EBI-11527767,EBI-11556973
YBR261C	yes	9093	yes	EBI-11528982,EBI-11558155
YLR297W	no	7265	yes	EBI-11535434,EBI-11545894
YKL096W-A	no	29979	yes	EBI-11522617,EBI-11538111
YHR096C	no	90993	no	EBI-11529295,EBI-11558464
YNL153C	yes	29844	no	EBI-11533790,EBI-11544268
YGR180C	yes	10193	no	EBI-11532830,EBI-11543323
YLR291C	yes	10253	no	EBI-11525690,EBI-11541009
YLR026C	yes	147872	no	EBI-11534163,EBI-11544641
YLR291C	yes	8161	no	EBI-11525857,EBI-11541172
YDL120W	yes	116173	no	EBI-11536062,EBI-11546519
YJR128W	no	9802	no	EBI-11532552,EBI-11543045
YOR195W	yes	7329	yes	EBI-11536317,EBI-11546770
YCR087C-A	yes	51538	no	EBI-11527693,EBI-11556899
YOR284W	no	1856	no	EBI-11536566,EBI-11547015
YMR184W	no	10320	yes	EBI-11534784,EBI-11545254
YNL039W	yes	57658	no	EBI-11531923,EBI-11542430
YAL032C	yes	56159	no	EBI-11525016,EBI-11540383
YDL239C	no	220082	no	EBI-11536080,EBI-11546537
YBR261C	yes	55145	no	EBI-11529141,EBI-11558314
YNL135C	yes	9632	yes	EBI-11523812,EBI-11539224
YER058W	no	29979	yes	EBI-11534334,EBI-11544808
YDL181W	yes	80254	no	EBI-11522826,EBI-11538295
YNL189W	yes	10241	no	EBI-11534474,EBI-11544948
YBR261C	yes	80258	no	EBI-11528760,EBI-11557941
YMR104C	yes	84445	no	EBI-11523674,EBI-11539094
YBR233W	yes	222389	no	EBI-11527823,EBI-11557029
YCR087C-A	yes	387032	yes	EBI-11527665,EBI-11556871
YJL058C	no	85376	no	EBI-11532319,EBI-11542820
YNL189W	yes	23204	no	EBI-11534514,EBI-11544984
YFL039C	yes	60	yes	EBI-11534036,EBI-11544514
YER018C	no	23636	yes	EBI-11530287,EBI-11559448
YHR208W	yes	1856	no	EBI-11529707,EBI-11558868
YLR291C	yes	55007	no	EBI-11526391,EBI-11555622
YCR087C-A	yes	7329	yes	EBI-11527656,EBI-11556862
YPL020C	yes	116173	no	EBI-11534325,EBI-11544799
YGR268C	no	329	no	EBI-11530735,EBI-11559884
YML055W	yes	147872	no	EBI-11535341,EBI-11545801
YER015W	yes	10313	yes	EBI-11529846,EBI-11559007
YDL006W	yes	129531	no	EBI-11527300,EBI-11556514
YMR213W	yes	23281	no	EBI-11534913,EBI-11545383
YJR003C	no	55329	no	EBI-11522465,EBI-11537981
YAL032C	yes	2275	no	EBI-11524989,EBI-11540356
YNL107W	yes	80212	no	EBI-11533877,EBI-11544355
YJR023C	no	6449	yes	EBI-11532429,EBI-11542926
YNL094W	no	9322	yes	EBI-11533915,EBI-11544393
YNL086W	no	23636	yes	EBI-11532600,EBI-11543093
YBL075C	yes	23640	yes	EBI-11523071,EBI-11538543
YGR268C	no	10318	no	EBI-11530744,EBI-11559893
YJR003C	no	64395	no	EBI-11522530,EBI-11538037
YKL132C	no	89884	no	EBI-11527480,EBI-11556686
YAL032C	yes	22806	yes	EBI-11525099,EBI-11540466
YGR106C	no	89885	no	EBI-11533224,EBI-11543709
YER015W	yes	222389	no	EBI-11529940,EBI-11559101
YLR376C	no	23641	no	EBI-11537190,EBI-11547617
YOL133W	yes	11275	no	EBI-11536279,EBI-11546732
YDR480W	no	84528	yes	EBI-11534884,EBI-11545354
YLR445W	no	2801	no	EBI-11522206,EBI-11537768
YLR291C	yes	653121	no	EBI-11526199,EBI-11555438
YLR376C	no	463	no	EBI-11537199,EBI-11547626
YLR336C	yes	8161	no	EBI-11535486,EBI-11545939
YOL086C	no	9319	yes	EBI-11522740,EBI-11538221
YAL046C	yes	10483	yes	EBI-11530101,EBI-11559262
YJL019W	no	89885	no	EBI-11522509,EBI-11538019
YGR159C	yes	23157	yes	EBI-11524886,EBI-11540251
YJR011C	no	55662	no	EBI-11532399,EBI-11542896
YCL033C	yes	11030	no	EBI-11524640,EBI-11540017
YGR268C	no	29979	yes	EBI-11530790,EBI-11559939
YFR025C	no	83637	yes	EBI-11529266,EBI-11558435
YLR291C	yes	4110	yes	EBI-11525613,EBI-11540940
YHR105W	yes	10241	no	EBI-11529521,EBI-11558682
YML046W	yes	22827	yes	EBI-11530043,EBI-11530052,EBI-11530063,EBI-11559213,EBI-11559224
YOL054W	yes	80318	no	EBI-11536716,EBI-11547151
YJL058C	no	56159	no	EBI-11532252,EBI-11542753
YBR261C	yes	64802	yes	EBI-11529096,EBI-11558269
YER087C-A	no	84283	no	EBI-11532951,EBI-11543440
YDR177W	yes	10425	yes	EBI-11523968,EBI-11539372
YCR106W	no	7329	yes	EBI-11524667,EBI-11540044
YLR291C	yes	1856	no	EBI-11525652,EBI-11540971
YNL218W	yes	23633	yes	EBI-11530450,EBI-11559607
YNL249C	yes	4223	no	EBI-11533541,EBI-11544019
YDR476C	no	90993	no	EBI-11534847,EBI-11545317
YCR083W	yes	222389	no	EBI-11524441,EBI-11539834
YPR178W	yes	1406	yes	EBI-11523741,EBI-11539157
YLR291C	yes	331	no	EBI-11525949,EBI-11541264
YPL020C	yes	57085	no	EBI-11534298,EBI-11544772
YDR477W	yes	22806	yes	EBI-11523031,EBI-11538494
YKR094C	yes	9802	no	EBI-11523130,EBI-11538583
YGR187C	yes	29950	no	EBI-11532681,EBI-11543174
YDR045C	yes	54550	no	EBI-11535123,EBI-11545593
YBR196C	yes	8878	no	EBI-11523264,EBI-11538713
YHR022C	yes	56159	no	EBI-11529428,EBI-11558593
YLR424W	yes	8161	no	EBI-11535643,EBI-11546100
YBR261C	yes	9810	yes	EBI-11528366,EBI-11557551
YER087C-A	no	65983	yes	EBI-11532942,EBI-11543431
YLR445W	no	83878	no	EBI-11522456,EBI-11537972
YML043C	no	117178	no	EBI-11535323,EBI-11545783
YGR227W	yes	90993	no	EBI-11532870,EBI-11543363
YNL217W	no	90993	no	EBI-11530468,EBI-11559625
YPR161C	yes	2801	no	EBI-11524108,EBI-11539512
YDR212W	yes	653121	no	EBI-11523246,EBI-11538695
YLR291C	yes	22954	no	EBI-11525977,EBI-11541292
YHL004W	yes	23582	no	EBI-11526880,EBI-11556095
YNL056W	no	115704	yes	EBI-11533951,EBI-11544429
YNL086W	no	83878	no	EBI-11532609,EBI-11543102
YJL058C	no	7205	yes	EBI-11532145,EBI-11542714
YPL049C	no	7329	yes	EBI-11534775,EBI-11545245
YPR048W	yes	6999	no	EBI-11536846,EBI-11547281
YLR452C	yes	55165	no	EBI-11523201,EBI-11538650
YJL117W	no	147872	no	EBI-11532079,EBI-11542580
YGR029W	yes	57120	no	EBI-11524904,EBI-11540271
YDL239C	no	79571	no	EBI-11536098,EBI-11546555
YDR373W	yes	12	no	EBI-11535614,EBI-11546071
YNL189W	yes	817	no	EBI-11534487,EBI-11544957
YOR251C	yes	7069	no	EBI-11536326,EBI-11546779
YLR203C	no	2801	no	EBI-11525273,EBI-11540629
YDR240C	no	4100	yes	EBI-11534986,EBI-11545456
YLR021W	no	80125	no	EBI-11536145,EBI-11546602
YBR261C	yes	65263	yes	EBI-11528251,EBI-11557444
YBR261C	yes	6607	no	EBI-11528733,EBI-11557914
YGL181W	no	9802	no	EBI-11531620,EBI-11542137
YML110C	yes	57085	no	EBI-11532793,EBI-11543286
YAL021C	yes	29883	yes	EBI-11525225,EBI-11540584
YBR242W	yes	65983	yes	EBI-11528166,EBI-11557372
YOL034W	yes	117178	no	EBI-11536252,EBI-11546705
YAL046C	yes	7205	yes	EBI-11530110,EBI-11559271
YCR059C	yes	114932	no	EBI-11524732,EBI-11540109
YLR347W-A	no	54971	no	EBI-11537643,EBI-11548066
YNL124W	yes	84970	no	EBI-11533838,EBI-11544316
YMR314W	yes	79077	no	EBI-11530618,EBI-11559771
YBR111C	yes	4110	yes	EBI-11534181,EBI-11544659
YKR066C	no	4100	yes	EBI-11522749,EBI-11538230
YMR092C	yes	71	yes	EBI-11531960,EBI-11542467
YER183C	yes	9499	no	EBI-11530422,EBI-11559579
YGR195W	yes	825	no	EBI-11532025,EBI-11542526
YBR261C	yes	3251	no	EBI-11528435,EBI-11557616
YIR012W	yes	4188	no	EBI-11527391,EBI-11556601
YHL031C	yes	6810	yes	EBI-11529345,EBI-11558510
YIR012W	yes	7024	no	EBI-11527329,EBI-11556543
YIR012W	yes	11030	no	EBI-11527382,EBI-11556592
YNL308C	yes	27111	no	EBI-11531784,EBI-11542297
YGR003W	yes	79698	no	EBI-11533144,EBI-11543629
YGR284C	yes	10483	yes	EBI-11533522,EBI-11544000
YPL077C	no	80817	no	EBI-11534655,EBI-11545125
YBR261C	yes	25788	yes	EBI-11528399,EBI-11557580
YLR078C	yes	6810	yes	EBI-11524595,EBI-11539972
YGR142W	no	91544	no	EBI-11533307,EBI-11543792
YDR171W	yes	114928	no	EBI-11537257,EBI-11547684
YOL018C	yes	89885	no	EBI-11536221,EBI-11546678
YBR261C	yes	6477	no	EBI-11528815,EBI-11557996
YLR291C	yes	117178	no	EBI-11526518,EBI-11555741
YDR077W	no	10551	no	EBI-11534154,EBI-11544632
YOR167C	yes	55802	no	EBI-11537591,EBI-11548018
YOR284W	no	27111	no	EBI-11536575,EBI-11547024
YNL315C	yes	57085	no	EBI-11525340,EBI-11540696
YDR518W	yes	57144	yes	EBI-11525538,EBI-11540874
YLR336C	yes	80321	no	EBI-11535513,EBI-11545966
YNL263C	yes	23204	no	EBI-11533772,EBI-11544250
YEL051W	yes	84062	no	EBI-11526759,EBI-11555974
YBR261C	yes	875	yes	EBI-11528518,EBI-11557699
YPL037C	yes	5316	yes	EBI-11534260,EBI-11544734
YBR261C	yes	642	yes	EBI-11528678,EBI-11557859
YDR296W	no	23281	no	EBI-11535835,EBI-11546292
YCR051W	yes	10295	yes	EBI-11524685,EBI-11540062
YHL039W	yes	8575	yes	EBI-11529314,EBI-11558483
YNL315C	yes	116173	no	EBI-11525367,EBI-11540723
YHR140W	yes	147872	no	EBI-11529602,EBI-11558763
YER018C	no	22806	yes	EBI-11530325,EBI-11559486
YGR268C	no	10241	no	EBI-11530725,EBI-11559874
YMR092C	yes	1073	yes	EBI-11531970,EBI-11542477
YIL122W	no	11030	no	EBI-11531238,EBI-11541768
YOL054W	yes	58500	yes	EBI-11536686,EBI-11547122
YNL189W	yes	642	yes	EBI-11534496,EBI-11544966
YER018C	no	3866	yes	EBI-11530278,EBI-11559439
YMR314W	yes	23281	no	EBI-11530569,EBI-11559726
YHR069C	yes	4110	yes	EBI-11529501,EBI-11558662
YPR019W	yes	79892	no	EBI-11525216,EBI-11540575
YDR140W	yes	79088	yes	EBI-11535022,EBI-11545492
YBR261C	yes	9454	no	EBI-11529132,EBI-11558305
YER015W	yes	10567	yes	EBI-11529978,EBI-11559139
YDR473C	yes	80321	no	EBI-11534820,EBI-11545290
YDL166C	yes	5598	yes	EBI-11536417,EBI-11546870
YOL018C	yes	6810	yes	EBI-11536203,EBI-11546660
YCR087C-A	yes	27111	no	EBI-11527674,EBI-11556880
YER020W	yes	79876	yes	EBI-11523177,EBI-11538630
YJR013W	yes	90993	no	EBI-11532417,EBI-11542914
YMR001C	yes	5451	no	EBI-11526594,EBI-11555809
YPL031C	yes	9189	no	EBI-11523550,EBI-11538977
YNL189W	yes	10606	yes	EBI-11534435,EBI-11544909
YBR261C	yes	79078	no	EBI-11529069,EBI-11558242
YGR177C	no	10567	yes	EBI-11533477,EBI-11543955
YDR320C-A	no	54550	no	EBI-11534074,EBI-11544552
YCR083W	yes	7205	yes	EBI-11524290,EBI-11524396,EBI-11539793
YGR099W	yes	339834	no	EBI-11532997,EBI-11543486
YBR261C	yes	7360	yes	EBI-11528290,EBI-11557475
YKL189W	yes	140691	no	EBI-11525493,EBI-11540829
YNL086W	no	220134	no	EBI-11532627,EBI-11543120
YGR003W	yes	11275	no	EBI-11533126,EBI-11543611
YGR142W	no	158297	no	EBI-11533360,EBI-11543845
YBR261C	yes	154075	no	EBI-11528852,EBI-11558029
YDL164C	yes	114569	no	EBI-11522898,EBI-11538367
YBR182C	yes	5516	yes	EBI-11527776,EBI-11556982
YDR304C	yes	54557	yes	EBI-11527219,EBI-11556433
YLR328W	yes	64802	yes	EBI-11535569,EBI-11546022
YNL135C	yes	51729	yes	EBI-11523872,EBI-11539280
YBR261C	yes	5805	no	EBI-11528640,EBI-11557821
YPL020C	yes	80321	no	EBI-11534316,EBI-11544790
YBR261C	yes	4800	yes	EBI-11528509,EBI-11557690
YOL038W	yes	55198	no	EBI-11530647,EBI-11559800
YCR068W	no	65983	yes	EBI-11524750,EBI-11540127
YIR012W	yes	2801	no	EBI-11527309,EBI-11556523
YLR163C	yes	64395	no	EBI-11523148,EBI-11538601
YIL153W	yes	3866	yes	EBI-11530940,EBI-11541470
YLR291C	yes	51171	yes	EBI-11526279,EBI-11555514
YFL016C	yes	9454	no	EBI-11527420,EBI-11556630
YHL004W	yes	23641	no	EBI-11526889,EBI-11556104
YKR066C	no	116173	no	EBI-11522784,EBI-11538257
YPL267W	no	7531	yes	EBI-11536353,EBI-11546806
YNL189W	yes	54550	no	EBI-11534397,EBI-11544871
YHL031C	yes	100288797	no	EBI-11529363,EBI-11558528
YCR020C-A	no	10320	yes	EBI-11524041,EBI-11539445
YER015W	yes	653121	no	EBI-11529951,EBI-11559112
YHR026W	yes	90993	no	EBI-11524137,EBI-11539541
YGL044C	yes	57120	no	EBI-11524198,EBI-11539598
YHR114W	yes	51101	no	EBI-11529566,EBI-11558727
YIL153W	yes	84445	no	EBI-11531068,EBI-11541598
YEL051W	yes	79095	no	EBI-11526768,EBI-11555983
YCR020C-A	no	22806	yes	EBI-11524072,EBI-11539476
YGR203W	no	85376	no	EBI-11531802,EBI-11542315
YMR059W	no	9457	no	EBI-11522447,EBI-11537963
YLR291C	yes	4830	yes	EBI-11525820,EBI-11541135
YGL181W	no	84970	no	EBI-11531629,EBI-11542146
YGL095C	yes	6811	yes	EBI-11529735,EBI-11558896
YDL164C	yes	57085	no	EBI-11522889,EBI-11538358
YAL036C	yes	2801	no	EBI-11530137,EBI-11559298
YOL055C	no	80817	no	EBI-11536261,EBI-11546714
YGR130C	no	10197	no	EBI-11533242,EBI-11543727
YNL135C	yes	10262	yes	EBI-11523830,EBI-11539242
YKL142W	no	23582	no	EBI-11527462,EBI-11556668
YLR291C	yes	220082	no	EBI-11526108,EBI-11555355
YHL004W	yes	211	yes	EBI-11526898,EBI-11556113
YPR178W	yes	80125	no	EBI-11523719,EBI-11539139
YNL107W	yes	7965	no	EBI-11533867,EBI-11544345
YBR261C	yes	27232	no	EBI-11528687,EBI-11557868
YPL188W	yes	54971	no	EBI-11535976,EBI-11546433
YHR025W	no	7329	yes	EBI-11523598,EBI-11539022
YOR304C-A	no	114932	no	EBI-11522709,EBI-11538194
YDR212W	yes	10534	no	EBI-11523219,EBI-11538668
YKL154W	yes	6449	yes	EBI-11527543,EBI-11556749
YNL093W	yes	84067	no	EBI-11527525,EBI-11556731
YNL189W	yes	71	yes	EBI-11534464,EBI-11544938
YBR233W	yes	64802	yes	EBI-11527843,EBI-11557049
YDR296W	no	1857	no	EBI-11535844,EBI-11546301
YBR188C	no	5546	no	EBI-11528139,EBI-11557345
YEL051W	yes	6999	no	EBI-11526750,EBI-11555965
YBR261C	yes	60	yes	EBI-11528575,EBI-11557756
YGR142W	no	154075	no	EBI-11533369,EBI-11543854
YDR212W	yes	6672	no	EBI-11523228,EBI-11538677
YLR297W	no	6449	yes	EBI-11535425,EBI-11545885
YKR066C	no	114569	no	EBI-11522771,EBI-11538248
YNL315C	yes	114569	no	EBI-11525358,EBI-11540714
YHL018W	yes	55211	no	EBI-11529408,EBI-11558573
YCR083W	yes	2801	no	EBI-11524302,EBI-11539699
YMR079W	yes	116173	no	EBI-11524165,EBI-11539569
YNL045W	yes	54971	no	EBI-11536362,EBI-11546815
YDR069C	yes	83878	no	EBI-11526678,EBI-11555893
YCR083W	yes	54971	no	EBI-11524456,EBI-11539845
YFR024C-A	yes	10521	yes	EBI-11522483,EBI-11537999
YML046W	yes	9454	no	EBI-11530025,EBI-11559186
YBR233W	yes	56658	no	EBI-11527852,EBI-11557058
YOR098C	yes	2801	no	EBI-11523930,EBI-11539334
YDR424C	yes	10126	yes	EBI-11534269,EBI-11544743
YFL028C	no	8440	yes	EBI-11531863,EBI-11542376
YBR261C	yes	22934	yes	EBI-11528564,EBI-11557745
YBL078C	yes	9779	no	EBI-11527910,EBI-11557116
YMR278W	yes	11051	no	EBI-11534793,EBI-11545263
YPL077C	no	83878	no	EBI-11534637,EBI-11545107
YGR195W	yes	81628	no	EBI-11532070,EBI-11542571
YDR476C	no	64224	no	EBI-11534857,EBI-11545327
YBR261C	yes	57085	no	EBI-11528787,EBI-11557968
YJR076C	yes	4735	yes	EBI-11525411,EBI-11540759
YOR321W	yes	90993	no	EBI-11532572,EBI-11543065
YHR105W	yes	57085	no	EBI-11529530,EBI-11558691
YLR118C	yes	253980	no	EBI-11537313,EBI-11547740
YCR083W	yes	2353	no	EBI-11524342,EBI-11539739
YOR176W	yes	816	no	EBI-11523530,EBI-11538957
YHR056C	no	10083	no	EBI-11529490,EBI-11558651
YOR304C-A	no	285782	no	EBI-11522696,EBI-11538185
YBR129C	no	153643	no	EBI-11528110,EBI-11557316
YIL109C	yes	6999	no	EBI-11531278,EBI-11541808
YGR119C	yes	2801	no	EBI-11532708,EBI-11543201
YNL189W	yes	386618	no	EBI-11534523,EBI-11544993
YMR001C	yes	7329	yes	EBI-11526605,EBI-11555820
YKR068C	yes	2801	no	EBI-11527636,EBI-11556842
YCR086W	no	55861	no	EBI-11524763,EBI-11540136
YEL047C	yes	5050	no	EBI-11526777,EBI-11555992
YBR261C	yes	92840	yes	EBI-11528993,EBI-11558166
YOL054W	yes	80125	no	EBI-11536666,EBI-11547102
YBR261C	yes	100288797	no	EBI-11528915,EBI-11558092
YHR105W	yes	100288797	no	EBI-11529539,EBI-11558700
YGR209C	yes	115265	no	EBI-11524032,EBI-11539436
YGL044C	yes	53371	yes	EBI-11524187,EBI-11539587
YDL037C	no	8473	no	EBI-11536589,EBI-11547033
YGL181W	no	1406	yes	EBI-11531580,EBI-11542101
YGR142W	no	84126	no	EBI-11533398,EBI-11543883
YPR082C	yes	56898	no	EBI-11535958,EBI-11546415
YDR296W	no	23641	no	EBI-11535817,EBI-11546274
YAL032C	yes	8379	yes	EBI-11525117,EBI-11540484
YLR291C	yes	10534	no	EBI-11525708,EBI-11541027
YML101C	yes	6449	yes	EBI-11535078,EBI-11545548
YNL086W	no	220082	no	EBI-11532618,EBI-11543111
YBR261C	yes	8161	no	EBI-11528537,EBI-11557718
YDR304C	yes	29979	yes	EBI-11527228,EBI-11556442
YHL004W	yes	114932	no	EBI-11527026,EBI-11556241
YPL077C	no	56159	no	EBI-11534626,EBI-11545096
YLR291C	yes	79959	no	EBI-11526163,EBI-11555402
YBR233W	yes	6626	yes	EBI-11527814,EBI-11557020
YAL021C	yes	9337	yes	EBI-11525246,EBI-11540602
YLR291C	yes	339834	no	EBI-11526088,EBI-11555335
YDL057W	yes	51421	no	EBI-11536033,EBI-11546490
YDR256C	yes	56952	no	EBI-11523360,EBI-11538799
YBR052C	no	80125	no	EBI-11527965,EBI-11557171
YBR261C	yes	159163	yes	EBI-11528715,EBI-11557896
YIL153W	yes	51421	no	EBI-11531115,EBI-11541645
YNL189W	yes	211	yes	EBI-11534417,EBI-11544891
YGR082W	yes	83878	no	EBI-11527273,EBI-11556487
YMR314W	yes	10241	no	EBI-11530551,EBI-11559708
YDL029W	yes	63920	no	EBI-11525313,EBI-11540669
YBR261C	yes	220082	no	EBI-11528861,EBI-11558038
YFR024C-A	yes	3059	yes	EBI-11522298,EBI-11537837
YPR181C	yes	84283	no	EBI-11523396,EBI-11538835
YOL054W	yes	222389	no	EBI-11536736,EBI-11547171
YGR142W	no	5987	no	EBI-11533269,EBI-11543754
YNL049C	yes	59349	no	EBI-11533960,EBI-11544438
YLR291C	yes	7988	no	EBI-11526409,EBI-11555640
YGR088W	yes	7329	yes	EBI-11522349,EBI-11537882
YBR111C	yes	329	no	EBI-11534201,EBI-11544679
YGL181W	no	11030	no	EBI-11531660,EBI-11542177
YLR291C	yes	51076	no	EBI-11526373,EBI-11555604
YGL181W	no	4800	yes	EBI-11531602,EBI-11542119
YCR083W	yes	10152	no	EBI-11524514,EBI-11539899
YGR276C	yes	1725	yes	EBI-11533495,EBI-11543973
YFR008W	no	83878	no	EBI-11531899,EBI-11542412
YLR291C	yes	7965	no	EBI-11525986,EBI-11541301
YCR009C	yes	79720	no	EBI-11524263,EBI-11539663
YDR424C	yes	339834	no	EBI-11534278,EBI-11544752
YML046W	yes	51729	yes	EBI-11530074,EBI-11559235
YJL058C	no	117178	no	EBI-11532350,EBI-11542851
YHL004W	yes	79078	no	EBI-11527044,EBI-11556259
YPL049C	no	6672	no	EBI-11534766,EBI-11545236
YDR100W	no	147872	no	EBI-11535004,EBI-11545474
YNL189W	yes	64802	yes	EBI-11534532,EBI-11545002
YHR003C	no	5573	yes	EBI-11529419,EBI-11558584
YGR142W	no	56478	no	EBI-11533420,EBI-11543901
YER015W	yes	875	yes	EBI-11529883,EBI-11559044
YCR083W	yes	5987	no	EBI-11524351,EBI-11539748
YJL041W	yes	56159	no	EBI-11523349,EBI-11538788
YLR291C	yes	57144	yes	EBI-11526400,EBI-11555631
YDL190C	yes	29979	yes	EBI-11534018,EBI-11544496
YBR261C	yes	2941	no	EBI-11528330,EBI-11557515
YMR116C	yes	7126	no	EBI-11527711,EBI-11556917
YGL181W	no	79869	yes	EBI-11531640,EBI-11542157
YOR226C	yes	2801	no	EBI-11536439,EBI-11546892
YBR261C	yes	116173	no	EBI-11528973,EBI-11558146
YDR063W	yes	5598	yes	EBI-11536655,EBI-11547091
YLR291C	yes	91703	no	EBI-11526250,EBI-11555485
YJR021C	no	57120	no	EBI-11523959,EBI-11539363
YBR261C	yes	1073	yes	EBI-11529230,EBI-11558399
YBR261C	yes	4615	no	EBI-11529033,EBI-11558206
YHR167W	no	4111	yes	EBI-11522658,EBI-11538149
YER007C-A	yes	8562	yes	EBI-11534134,EBI-11544612
YKL019W	yes	220082	no	EBI-11525207,EBI-11540566
YOR031W	no	7024	no	EBI-11531738,EBI-11542251
YKR034W	yes	2801	no	EBI-11524781,EBI-11540154
YGL181W	no	63948	no	EBI-11531669,EBI-11542186
YDR177W	yes	56658	no	EBI-11523986,EBI-11539390
YNL315C	yes	147872	no	EBI-11525349,EBI-11540705
YBR261C	yes	9832	no	EBI-11528946,EBI-11558119
YGR268C	no	10254	yes	EBI-11530694,EBI-11559847
YOL054W	yes	8161	no	EBI-11536707,EBI-11547142
YCL043C	yes	10083	no	EBI-11523634,EBI-11539058
YHR133C	yes	147872	no	EBI-11529584,EBI-11558745
YJL061W	yes	51019	no	EBI-11530851,EBI-11541383
YFR024C-A	yes	9513	no	EBI-11522337,EBI-11537873
YBR261C	yes	57573	yes	EBI-11528226,EBI-11557426
YLR291C	yes	10313	yes	EBI-11525739,EBI-11541054
YBR261C	yes	9618	no	EBI-11529060,EBI-11558233
YLR291C	yes	55165	no	EBI-11526023,EBI-11541338
YJL061W	yes	23636	yes	EBI-11530824,EBI-11559968
YDR069C	yes	23281	no	EBI-11526669,EBI-11555884
YOL054W	yes	29903	no	EBI-11536774,EBI-11547209
YBR261C	yes	7988	no	EBI-11529168,EBI-11558341
YIL153W	yes	23635	no	EBI-11530976,EBI-11541506
YFR024C-A	yes	2670	yes	EBI-11522289,EBI-11537828
YMR111C	no	81704	no	EBI-11535258,EBI-11545718
YBR182C	yes	1856	no	EBI-11527758,EBI-11556964
YDR296W	no	2801	no	EBI-11535768,EBI-11546225
YOR027W	yes	5987	no	EBI-11523441,EBI-11538880
YFL038C	yes	10133	no	EBI-11522862,EBI-11538322
YDR069C	yes	29911	no	EBI-11526687,EBI-11555902
YER015W	yes	57096	no	EBI-11529960,EBI-11559121
YNL251C	yes	23641	no	EBI-11533559,EBI-11544037
YGR142W	no	80321	no	EBI-11533378,EBI-11543863
YML108W	no	80258	no	EBI-11534968,EBI-11545438
YFR049W	no	2275	no	EBI-11523701,EBI-11539121
YHL004W	yes	10241	no	EBI-11526925,EBI-11556140
YER018C	no	2801	no	EBI-11530267,EBI-11559428
YDL175C	yes	1856	no	EBI-11537468,EBI-11547895
YML125C	yes	90993	no	EBI-11537542,EBI-11547969
YLR291C	yes	92840	yes	EBI-11526259,EBI-11555494
YLR291C	yes	8379	yes	EBI-11526537,EBI-11555760
YHR200W	yes	29979	yes	EBI-11529698,EBI-11558859
YER015W	yes	10241	no	EBI-11529902,EBI-11559063
YBR068C	yes	147872	no	EBI-11527720,EBI-11556926
YOR117W	yes	5706	yes	EBI-11527081,EBI-11556296
YHR200W	yes	84675	no	EBI-11529689,EBI-11558850
YMR314W	yes	8424	yes	EBI-11530524,EBI-11559681
YBR261C	yes	10567	yes	EBI-11529212,EBI-11558381
YBR261C	yes	22954	no	EBI-11528659,EBI-11557840
YPL151C	yes	2801	no	EBI-11537358,EBI-11547785
YCR083W	yes	2275	no	EBI-11524387,EBI-11539784
YOL003C	yes	89885	no	EBI-11536371,EBI-11546824
YOL054W	yes	55211	no	EBI-11536725,EBI-11547160
YGR003W	yes	8405	yes	EBI-11533117,EBI-11543602
YDL143W	yes	9111	no	EBI-11529809,EBI-11558970
YLR026C	yes	10567	yes	EBI-11534172,EBI-11544650
YIL153W	yes	23281	no	EBI-11530985,EBI-11541515
YLR291C	yes	5805	no	EBI-11525967,EBI-11541282
YLR385C	no	23636	yes	EBI-11535911,EBI-11546368
YLR132C	yes	11275	no	EBI-11536882,EBI-11547317
YOR226C	yes	23281	no	EBI-11536459,EBI-11546912
YBR182C	yes	2801	no	EBI-11527738,EBI-11556944
YMR314W	yes	64170	no	EBI-11530609,EBI-11559762
YIL153W	yes	5987	no	EBI-11530922,EBI-11541452
YGR195W	yes	2801	no	EBI-11532010,EBI-11542515
YML098W	yes	51805	yes	EBI-11523190,EBI-11538639
YPL188W	yes	65220	yes	EBI-11535967,EBI-11546424
YIR026C	yes	28227	no	EBI-11534238,EBI-11544716
YPR174C	no	147872	no	EBI-11535750,EBI-11546207
YFL022C	yes	57120	no	EBI-11523423,EBI-11538862
YDR513W	yes	54557	yes	EBI-11523616,EBI-11539040
YBR261C	yes	71	yes	EBI-11528612,EBI-11557793
YCR105W	no	84126	no	EBI-11524586,EBI-11539963
YJR076C	yes	7329	yes	EBI-11525380,EBI-11525398,EBI-11540750
YBR261C	yes	202559	yes	EBI-11528778,EBI-11557959
YFR004W	yes	60491	yes	EBI-11531872,EBI-11542385
YCR020C-A	no	85376	no	EBI-11524050,EBI-11539454
YLR108C	no	5152	yes	EBI-11536954,EBI-11547389
YFR024C-A	yes	51043	no	EBI-11522254,EBI-11537799
YIL153W	yes	10133	no	EBI-11531041,EBI-11541562,EBI-11541571
YCR083W	yes	3866	yes	EBI-11524360,EBI-11539757
YHR096C	no	147872	no	EBI-11529286,EBI-11558455
YIL153W	yes	4110	yes	EBI-11530882,EBI-11541412
YMR298W	no	147872	no	EBI-11534893,EBI-11545363
YLR177W	no	7531	yes	EBI-11535587,EBI-11546040
YBR261C	yes	246329	no	EBI-11529013,EBI-11558186
YOR223W	no	54708	no	EBI-11536390,EBI-11546843
YCR083W	yes	91544	no	EBI-11524406,EBI-11539803
YLR186W	yes	9278	no	EBI-11535596,EBI-11546049
YDL181W	yes	80817	no	EBI-11522835,EBI-11538304
YLR291C	yes	29079	no	EBI-11526324,EBI-11555559
YDR304C	yes	439	yes	EBI-11527192,EBI-11556406
YPL077C	no	2801	no	EBI-11534568,EBI-11545038
YOR304C-A	no	51225	no	EBI-11522731,EBI-11538212
YKL074C	yes	80125	no	EBI-11527552,EBI-11556758
YDR212W	yes	23204	no	EBI-11523237,EBI-11538686
YPL151C	yes	4591	no	EBI-11537369,EBI-11547796
YPL037C	yes	4223	no	EBI-11534251,EBI-11544725
YOL133W	yes	26249	no	EBI-11536297,EBI-11546750
YGR142W	no	80125	no	EBI-11533251,EBI-11543736
YNL135C	yes	11052	yes	EBI-11523848,EBI-11539251,EBI-11539260
YGL053W	no	7329	yes	EBI-11533099,EBI-11543584
YGR142W	no	27033	no	EBI-11533260,EBI-11543745
YIL109C	yes	91544	no	EBI-11531296,EBI-11541826
YIL122W	no	84970	no	EBI-11531227,EBI-11541757
YBR102C	yes	22806	yes	EBI-11528034,EBI-11557240
YHL004W	yes	56159	no	EBI-11526952,EBI-11556167
YJR063W	yes	2801	no	EBI-11526570,EBI-11555789
YMR055C	no	9832	no	EBI-11524864,EBI-11540233
YLR291C	yes	4111	yes	EBI-11525875,EBI-11541190
YBR261C	yes	7024	no	EBI-11528650,EBI-11557831
YNL153C	yes	4111	yes	EBI-11533801,EBI-11544279
YLR424W	yes	80321	no	EBI-11535672,EBI-11546129
YIL153W	yes	81704	no	EBI-11530871,EBI-11541401
YBR261C	yes	23549	yes	EBI-11529221,EBI-11558390
YBR261C	yes	10475	no	EBI-11528321,EBI-11557506
YJR135C	no	29844	no	EBI-11532561,EBI-11543054
YLR291C	yes	56952	no	EBI-11526346,EBI-11555577
YGR268C	no	10133	no	EBI-11530772,EBI-11559912,EBI-11559921
YLR108C	no	23633	yes	EBI-11536945,EBI-11547380
YER015W	yes	22978	no	EBI-11529893,EBI-11559054
YGR119C	yes	54550	no	EBI-11532719,EBI-11543212
YIL153W	yes	285782	no	EBI-11531023,EBI-11541553
YHL004W	yes	29911	no	EBI-11527017,EBI-11556232
YDL057W	yes	56658	no	EBI-11536014,EBI-11546471
YBR261C	yes	9189	no	EBI-11528426,EBI-11557607
YAL032C	yes	4111	yes	EBI-11524971,EBI-11540338
YCR083W	yes	339834	no	EBI-11524430,EBI-11539823
YBR261C	yes	10534	no	EBI-11528348,EBI-11557533
YLR291C	yes	85302	no	EBI-11525600,EBI-11540929
YLR291C	yes	84126	no	EBI-11526172,EBI-11555411
YMR314W	yes	10133	no	EBI-11530587,EBI-11530596,EBI-11559753
YLR424W	yes	11043	no	EBI-11535699,EBI-11546156
YER015W	yes	10403	yes	EBI-11529828,EBI-11558989
YLR291C	yes	57048	yes	EBI-11526355,EBI-11555586
YBR254C	yes	27095	yes	EBI-11528175,EBI-11557381
YDR086C	yes	147872	no	EBI-11527246,EBI-11556460
YER020W	yes	4924	yes	EBI-11523166,EBI-11538619
YDR513W	yes	6449	yes	EBI-11523607,EBI-11539031
YDL230W	yes	60686	no	EBI-11524178,EBI-11539578
YHL004W	yes	11030	no	EBI-11527008,EBI-11556223
YIL152W	no	2801	no	EBI-11531144,EBI-11541674
YLR280C	no	29911	no	EBI-11522676,EBI-11538167
YLR291C	yes	839	no	EBI-11525904,EBI-11541219
YBR101C	yes	11043	no	EBI-11528012,EBI-11557218
YBR261C	yes	113878	no	EBI-11528796,EBI-11557977
YOR117W	yes	468	yes	EBI-11527071,EBI-11556286
YIL153W	yes	220082	no	EBI-11531005,EBI-11541535
YBL078C	yes	284403	yes	EBI-11527881,EBI-11557087
YDR045C	yes	11030	no	EBI-11535221,EBI-11545691
YLR021W	no	79173	no	EBI-11536154,EBI-11546611
YLR132C	yes	57658	no	EBI-11536891,EBI-11547326
YGL176C	no	11043	no	EBI-11531999,EBI-11542504
YLR350W	yes	90993	no	EBI-11535542,EBI-11545995
YLR180W	yes	4144	yes	EBI-11523157,EBI-11538610
YNR011C	yes	80149	no	EBI-11523881,EBI-11539289
YPR192W	yes	147872	no	EBI-11523095,EBI-11538554
YDL101C	yes	4591	no	EBI-11529791,EBI-11558952
YBR261C	yes	653121	no	EBI-11528955,EBI-11558128
YNL119W	yes	4111	yes	EBI-11533849,EBI-11544327
YNL135C	yes	79869	yes	EBI-11523861,EBI-11539269
YBR261C	yes	55007	no	EBI-11529150,EBI-11558323
YHL018W	yes	5152	yes	EBI-11529381,EBI-11558546
YBR261C	yes	63948	no	EBI-11529002,EBI-11558175
YLR291C	yes	9093	yes	EBI-11526230,EBI-11555465
YHR211W	yes	90993	no	EBI-11529716,EBI-11558877
YMR001C	yes	133619	no	EBI-11526632,EBI-11555847
YLR291C	yes	3251	no	EBI-11525766,EBI-11541081
YIL153W	yes	81628	no	EBI-11531135,EBI-11541665
YHR167W	no	9146	yes	EBI-11522649,EBI-11538140
YBR261C	yes	84675	no	EBI-11529078,EBI-11558251
YBL091C-A	yes	147872	no	EBI-11537600,EBI-11548027
YKL192C	yes	54540	no	EBI-11525435,EBI-11540779
YJL061W	yes	79036	no	EBI-11530833,EBI-11541365
YHL004W	yes	373	yes	EBI-11526907,EBI-11556122
YBR188C	no	4111	yes	EBI-11528130,EBI-11557336
YLL014W	yes	147872	no	EBI-11537378,EBI-11547805
YIR012W	yes	54971	no	EBI-11527373,EBI-11556583
YBR102C	yes	2801	no	EBI-11528023,EBI-11557229
YOL054W	yes	130540	no	EBI-11536765,EBI-11547200
YAL032C	yes	91544	no	EBI-11525007,EBI-11540374
YBR261C	yes	11030	no	EBI-11528928,EBI-11558101
YAL046C	yes	10539	yes	EBI-11530083,EBI-11559244
YIL150C	yes	2801	no	EBI-11525293,EBI-11540649
YER015W	yes	9189	no	EBI-11529855,EBI-11559016
YPL173W	no	10320	yes	EBI-11527647,EBI-11556853
YMR076C	yes	57658	no	EBI-11535105,EBI-11545575
YIL153W	yes	222389	no	EBI-11530994,EBI-11541524
YLR291C	yes	91544	no	EBI-11526050,EBI-11555297
YEL041W	yes	65220	yes	EBI-11526786,EBI-11556001
YBR261C	yes	6048	no	EBI-11529042,EBI-11558215
YHR105W	yes	92840	yes	EBI-11529548,EBI-11558709
YDR296W	no	11043	no	EBI-11535853,EBI-11546310
YCR083W	yes	284403	yes	EBI-11524322,EBI-11539719
YIL109C	yes	653121	no	EBI-11531305,EBI-11541835
YMR055C	no	51043	no	EBI-11524822,EBI-11540195
YNL189W	yes	113386	no	EBI-11534379,EBI-11544853
YPL020C	yes	147872	no	EBI-11534307,EBI-11544781
YML046W	yes	3232	yes	EBI-11530005,EBI-11559166
YPL209C	yes	7329	yes	EBI-11529764,EBI-11558925
YGR119C	yes	83878	no	EBI-11532775,EBI-11543268
YGR268C	no	51035	yes	EBI-11530703,EBI-11530716,EBI-11559865
YLR291C	yes	79036	no	EBI-11526297,EBI-11555532
YBR261C	yes	93487	yes	EBI-11528870,EBI-11558047
YAL046C	yes	10320	yes	EBI-11530092,EBI-11559253
YGL181W	no	7329	yes	EBI-11531611,EBI-11542128
YLL011W	yes	1857	no	EBI-11527165,EBI-11556379
YKR066C	no	29979	yes	EBI-11522793,EBI-11538266
YIL153W	yes	51043	no	EBI-11530893,EBI-11541423
YBR261C	yes	4599	yes	EBI-11528500,EBI-11557681
YDL045C	yes	27352	yes	EBI-11529726,EBI-11558887
YLR336C	yes	59349	no	EBI-11535504,EBI-11545957
YBR261C	yes	5706	yes	EBI-11528603,EBI-11557784
YNL189W	yes	51562	no	EBI-11534541,EBI-11534550,EBI-11545011,EBI-11545020
YBR261C	yes	151531	no	EBI-11528384,EBI-11557569
YPR049C	no	339834	no	EBI-11537522,EBI-11547949
YIR009W	yes	147872	no	EBI-11531531,EBI-11542056
YLR291C	yes	5152	yes	EBI-11525726,EBI-11541045
YML046W	yes	1856	no	EBI-11529996,EBI-11559157
YDL239C	no	55165	no	EBI-11536071,EBI-11546528
YHL039W	yes	8161	no	EBI-11529323,EBI-11558492
YGR268C	no	7316	yes	EBI-11530754,EBI-11559903
YKL032C	yes	7329	yes	EBI-11527128,EBI-11527138,EBI-11556343,EBI-11556352
YIL109C	yes	23265	yes	EBI-11531323,EBI-11541853
YBR261C	yes	89885	no	EBI-11528937,EBI-11558110
YOR226C	yes	11043	no	EBI-11536477,EBI-11546930
YOL054W	yes	4800	yes	EBI-11536698,EBI-11547133
YOL038W	yes	2801	no	EBI-11530636,EBI-11559789
YML043C	no	8517	no	EBI-11535332,EBI-11545792
YJL058C	no	11043	no	EBI-11532330,EBI-11542831
YOR208W	yes	9513	no	EBI-11525153,EBI-11540520
YGR268C	no	11060	yes	EBI-11530676,EBI-11559829
YDL239C	no	51421	no	EBI-11536116,EBI-11546573
YLR291C	yes	2941	no	EBI-11525681,EBI-11541000
YBR105C	yes	2801	no	EBI-11528043,EBI-11557249
YLR336C	yes	9513	no	EBI-11535495,EBI-11545948
YCR083W	yes	84445	no	EBI-11524496,EBI-11539881
YKL019W	yes	10318	no	EBI-11525197,EBI-11540556
YCR057C	yes	415117	yes	EBI-11524723,EBI-11540100
YDL057W	yes	2801	no	EBI-11535985,EBI-11546442
YHR057C	yes	7917	no	EBI-11524090,EBI-11539494
YMR092C	yes	10486	yes	EBI-11531941,EBI-11542448
YLR096W	yes	220108	no	EBI-11523321,EBI-11538768
YBR261C	yes	3183	yes	EBI-11528464,EBI-11528473,EBI-11557645
YJR084W	yes	80321	no	EBI-11532486,EBI-11542981
YLR291C	yes	11051	no	EBI-11525699,EBI-11541018
YHR167W	no	11007	no	EBI-11522667,EBI-11538158
YBR261C	yes	7965	no	EBI-11528668,EBI-11557849
YGR142W	no	54906	no	EBI-11533316,EBI-11543801
YPR181C	yes	158297	no	EBI-11523387,EBI-11538826
YIL150C	yes	9513	no	EBI-11525304,EBI-11540660
YGR142W	no	22806	yes	EBI-11533429,EBI-11543910
YLR291C	yes	5932	no	EBI-11525643,EBI-11540962
YJL183W	no	7329	yes	EBI-11532107,EBI-11542608
YER183C	yes	211	yes	EBI-11530431,EBI-11559588
YNL189W	yes	9802	no	EBI-11534505,EBI-11544975
YKL080W	yes	79571	no	EBI-11525255,EBI-11540611
YDR296W	no	1856	no	EBI-11535779,EBI-11546236
YOL054W	yes	57684	no	EBI-11536792,EBI-11547227
YJR003C	no	8697	yes	EBI-11522603,EBI-11538100
YDL100C	yes	114897	no	EBI-11536640,EBI-11547080
YIL153W	yes	5152	yes	EBI-11530904,EBI-11541434
YBR261C	yes	85302	no	EBI-11528275,EBI-11557464
YOR269W	yes	11043	no	EBI-11530184,EBI-11559345
YHL004W	yes	54970	yes	EBI-11527053,EBI-11556268
YLR291C	yes	140691	no	EBI-11526068,EBI-11555315
YCR083W	yes	653121	no	EBI-11524487,EBI-11539872
YER015W	yes	5152	yes	EBI-11529837,EBI-11558998
YFR024C-A	yes	10262	yes	EBI-11522392,EBI-11537918
YLR291C	yes	80318	no	EBI-11526059,EBI-11555306
YAL021C	yes	23636	yes	EBI-11525237,EBI-11540593
YGR099W	yes	11043	no	EBI-11533008,EBI-11543497
YMR116C	yes	6449	yes	EBI-11527702,EBI-11556908
YBR166C	no	9063	yes	EBI-11523710,EBI-11539130
YEL032W	yes	79892	no	EBI-11524147,EBI-11539551
YFR024C-A	yes	868	no	EBI-11522358,EBI-11537891
YBR261C	yes	3313	yes	EBI-11528546,EBI-11557727
YBR261C	yes	55165	no	EBI-11528751,EBI-11557932
YDL040C	yes	10318	no	EBI-11523273,EBI-11538722
YGL181W	no	54882	no	EBI-11531558,EBI-11542083
YLR291C	yes	6999	no	EBI-11525884,EBI-11541199
YLR291C	yes	816	no	EBI-11526005,EBI-11541320
YBR261C	yes	51225	no	EBI-11529159,EBI-11558332
YBR261C	yes	57048	yes	EBI-11529123,EBI-11558296
YGR142W	no	59349	no	EBI-11533298,EBI-11543783
YJR088C	yes	4223	no	EBI-11532495,EBI-11542990
YOL145C	yes	4077	no	EBI-11534114,EBI-11544592
YKR034W	yes	56159	no	EBI-11524801,EBI-11540174
YBR261C	yes	10656	yes	EBI-11528375,EBI-11557560
YBR233W	yes	2801	no	EBI-11527803,EBI-11557009
YGR268C	no	1856	no	EBI-11530685,EBI-11559838
YBR261C	yes	140691	no	EBI-11528806,EBI-11557987
YMR055C	no	80258	no	EBI-11524833,EBI-11540206
YDR045C	yes	29946	no	EBI-11535243,EBI-11545709
YMR076C	yes	11275	no	EBI-11535096,EBI-11545566
YDR171W	yes	63948	no	EBI-11537266,EBI-11547693
YBR261C	yes	3945	yes	EBI-11528455,EBI-11557636
YOR208W	yes	57096	no	EBI-11525162,EBI-11540529
YLR291C	yes	3880	yes	EBI-11525793,EBI-11541108
YGR142W	no	90933	no	EBI-11533387,EBI-11543872
YNL288W	yes	79720	no	EBI-11533725,EBI-11544203
YCR026C	yes	89885	no	EBI-11524272,EBI-11539672
YIL152W	no	54971	no	EBI-11531173,EBI-11541703
YBR260C	yes	1856	no	EBI-11528184,EBI-11557390
YNL093W	yes	55198	no	EBI-11527534,EBI-11556740
YJR068W	yes	80321	no	EBI-11530799,EBI-11559948
YDR296W	no	10241	no	EBI-11535826,EBI-11546283
YDR069C	yes	4591	no	EBI-11526650,EBI-11555865
YBR261C	yes	57684	no	EBI-11529105,EBI-11558278
YIL153W	yes	9189	no	EBI-11530913,EBI-11541443
YBR261C	yes	5631	yes	EBI-11528585,EBI-11557766
YHR069C	yes	79959	no	EBI-11529512,EBI-11558673
YDL031W	yes	1856	no	EBI-11537349,EBI-11547776
YLR291C	yes	4599	yes	EBI-11525838,EBI-11541153
YJR071W	no	2670	yes	EBI-11532459,EBI-11542954
YGR003W	yes	64395	no	EBI-11533135,EBI-11543620
YMR001C	yes	10320	yes	EBI-11526614,EBI-11555829
YFR024C-A	yes	79720	no	EBI-11522564,EBI-11538064
YLR291C	yes	8697	yes	EBI-11526489,EBI-11555712
YML029W	no	147872	no	EBI-11534941,EBI-11545411
YBR261C	yes	331	no	EBI-11528631,EBI-11557812
YBR261C	yes	91544	no	EBI-11528769,EBI-11557950
YLR233C	no	1856	no	EBI-11523580,EBI-11539004
YIL152W	no	84445	no	EBI-11531182,EBI-11541712
YGL122C	yes	27316	yes	EBI-11526546,EBI-11555769
YJR071W	no	3866	yes	EBI-11532468,EBI-11542963
YML097C	yes	9802	no	EBI-11533998,EBI-11544476
YBR261C	yes	9802	no	EBI-11528706,EBI-11557887
YOL054W	yes	27342	yes	EBI-11536675,EBI-11547111
YBR261C	yes	79959	no	EBI-11528897,EBI-11558074
YGL147C	yes	1856	no	EBI-11522926,EBI-11538395
YJL058C	no	80258	no	EBI-11532232,EBI-11542733
YGR142W	no	29781	no	EBI-11533327,EBI-11543812
YBR261C	yes	10495	no	EBI-11528214,EBI-11557417
YAL044W-A	yes	331	no	EBI-11537564,EBI-11547991
YBR261C	yes	51100	yes	EBI-11529248,EBI-11558417
YDL239C	no	653121	no	EBI-11536089,EBI-11546546
YLR291C	yes	51361	no	EBI-11526469,EBI-11555692
YIL153W	yes	80254	no	EBI-11531059,EBI-11541589
YPL001W	yes	23321	no	EBI-11537286,EBI-11547713
YBR261C	yes	117178	no	EBI-11529239,EBI-11558408
YDR069C	yes	8379	yes	EBI-11526714,EBI-11555929
YBR261C	yes	80125	no	EBI-11528202,EBI-11557408
YDR045C	yes	11063	yes	EBI-11535134,EBI-11545604
YFR024C-A	yes	64333	yes	EBI-11522223,EBI-11537779
YOR226C	yes	51361	no	EBI-11536468,EBI-11546921
YER184C	no	79720	no	EBI-11530195,EBI-11559356
YER123W	yes	4223	no	EBI-11530204,EBI-11559365
YPR123C	no	9146	yes	EBI-11522687,EBI-11538176
YKL074C	yes	159163	yes	EBI-11527581,EBI-11556787
YIL152W	no	1856	no	EBI-11531155,EBI-11541685
YGR177C	no	23204	no	EBI-11533459,EBI-11543937
YBR105C	yes	7205	yes	EBI-11528063,EBI-11557269
YLR233C	no	89797	no	EBI-11523571,EBI-11538995
YMR227C	yes	59349	no	EBI-11535378,EBI-11545838
YIL039W	no	90993	no	EBI-11531483,EBI-11542011
YIL109C	yes	80258	no	EBI-11531287,EBI-11541817
YDR069C	yes	89797	no	EBI-11526641,EBI-11555856
YML065W	yes	9093	yes	EBI-11533978,EBI-11544456
YHR035W	yes	163	yes	EBI-11529443,EBI-11558604
YDL212W	no	90993	no	EBI-11534343,EBI-11544817
YNL311C	no	4292	yes	EBI-11531775,EBI-11542288
YDL166C	yes	23641	no	EBI-11536408,EBI-11546861
YOL123W	yes	27316	yes	EBI-11537737,EBI-11548158
YNL288W	yes	9632	yes	EBI-11533653,EBI-11544131
YCL059C	yes	653121	no	EBI-11524658,EBI-11540035
YOL054W	yes	387032	yes	EBI-11536756,EBI-11547191
YJL058C	no	57144	yes	EBI-11532310,EBI-11542811
YDR473C	yes	653121	no	EBI-11534829,EBI-11545299
YOL054W	yes	79797	no	EBI-11536783,EBI-11547218
YLR424W	yes	159989	no	EBI-11535652,EBI-11546109
YOL034W	yes	23281	no	EBI-11536230,EBI-11546687
YGR261C	yes	80321	no	EBI-11531988,EBI-11542495
YAL032C	yes	2801	no	EBI-11524913,EBI-11540280
YDR045C	yes	10320	yes	EBI-11535152,EBI-11545622
YOL133W	yes	8450	yes	EBI-11536288,EBI-11546741
YHL039W	yes	79698	no	EBI-11529332,EBI-11558501
YBR276C	yes	29911	no	EBI-11527794,EBI-11557000
YBR261C	yes	4830	yes	EBI-11528491,EBI-11557672
YDR045C	yes	84970	no	EBI-11535170,EBI-11545640
YOL054W	yes	25888	yes	EBI-11536747,EBI-11547182
YJL117W	no	90993	no	EBI-11532088,EBI-11542589
YOR098C	yes	9513	no	EBI-11523941,EBI-11539345
YPR162C	yes	2801	no	EBI-11534007,EBI-11544485
YML046W	yes	51225	no	EBI-11530034,EBI-11559195
YLR291C	yes	9659	no	EBI-11525575,EBI-11540911
YJL061W	yes	56658	no	EBI-11530842,EBI-11541374
YDL101C	yes	10733	yes	EBI-11529773,EBI-11558934
YOL145C	yes	54906	no	EBI-11534123,EBI-11544601
YLR291C	yes	6120	yes	EBI-11526190,EBI-11555429
YML046W	yes	63948	no	EBI-11530014,EBI-11559175
YCR083W	yes	10320	yes	EBI-11524378,EBI-11539775
YOR119C	yes	27111	no	EBI-11536855,EBI-11547290
YDR069C	yes	10318	no	EBI-11526659,EBI-11555874
YCR083W	yes	7024	no	EBI-11524369,EBI-11539766
YIL091C	yes	117178	no	EBI-11531359,EBI-11541889
YJR118C	no	90993	no	EBI-11532540,EBI-11543035
YML068W	yes	80125	no	EBI-11535287,EBI-11545747
YMR119W	no	89885	no	EBI-11533969,EBI-11544447
YNL030W	yes	25842	yes	EBI-11559978,EBI-11559989
YPL106C	yes	4188	no	EBI-11526723,EBI-11555938
YGL213C	yes	10733	yes	EBI-11534352,EBI-11544826
YGL213C	yes	8161	no	EBI-11534361,EBI-11544835
YJL031C	yes	5152	yes	EBI-11534143,EBI-11544621
YLR197W	yes	6607	no	EBI-11537450,EBI-11547877
YNL251C	yes	1856	no	EBI-11533550,EBI-11544028
YGL213C	yes	80149	no	EBI-11534370,EBI-11544844
YLR197W	yes	80321	no	EBI-11537459,EBI-11547886
