# Supplementary material for: An inter‐species protein–protein interaction network across vast evolutionary distance
Source: Mol Syst Biol. 2016 Apr 23;12(4):865. doi: 10.15252/msb.20156484 (PMC4848758; doi:10.15252/msb.20156484)
Supplement: Supplementary file 5 — Table EV3 [file MSB-12-865-s005.xlsx]

## Sheet: sheet1
Table EV3. Human-yeast homologous protein pairs sharing mutual interactors.
Yeast DB-X	Human AD-Y	Yeast DB-X has homolog in Human	Human AD-Y has homolog in Yeast	Human homolog(s) of yeast DB-X sharing the same human interactor	Yeast homolog(s) of human AD-Y sharing the same yeast interactor
YBR101C	3312	YES	YES	23640	YAL005C|YER103W|YLL024C
YDR363W	7329	YES	YES	7341	YDL064W
YDR510W	7329	YES	YES	7341	YDL064W
YAL046C	10539	YES	YES	51027	YDR098C|YER174C
YMR146C	8666	YES	YES	8668	YDR429C
YDR502C	4144	YES	YES	4144|4143	YDR502C|YLR180W
YAL044W-A	10539	YES	YES	51027	YER174C|YDR098C
YFL039C	71	YES	YES	71|60|58	YFL039C
YFL039C	60	YES	YES	60|71	YFL039C
YDR477W	5571	YES	YES	5563|5562	YGL115W
YOL133W	8450	YES	YES	9978	YGR003W
YGR003W	8405	YES	YES	8452	YIL001W
YGR119C	23636	YES	YES	53371	YJL041W
YNL030W	25842	YES	YES	8360	YJL115W
YBR009C	25842	YES	YES	8360	YJL115W
YER007C-A	8562	YES	YES	28985	YJR014W
YLR180W	4144	YES	YES	4144|4143	YLR180W|YDR502C
YLR328W	64802	YES	YES	64802	YLR328W|YGR010W
YLR377C	2203	YES	YES	2203|8789	YLR377C
YDL190C	29979	YES	YES	10277	YMR276W
YHR200W	29979	YES	YES	5710	YMR276W
YFL039C	10486	YES	YES	71|60	YNL138W
YAL021C	29883	YES	YES	57472	YNR052C
YOR117W	5706	YES	YES	5702	YOR259C
YJR102C	11267	YES	YES	84313	YPL002C
YMR077C	11267	YES	YES	79643	YPL002C
YOL018C	6810	YES	YES	8675	YPL232W
YOR181W	9051	YES	YES	7454|8976	NA
YOR181W	8440	YES	YES	7454|8976	NA
YDR304C	6449	YES	YES	5480|5479	NA
YDR304C	29979	YES	YES	5479|5480	NA
YBR233W	6626	YES	YES	5094|5093	NA
YBR233W	9444	YES	YES	5093|5094	NA
YBL075C	23640	YES	YES	3312|3306	NA
YOL123W	27316	YES	YES	10949|3178	NA
YBR102C	22806	YES	YES	149371	NA
YDR424C	10126	YES	YES	140735	NA
YDR121W	1810	YES	YES	54107	NA
YGR119C	3866	YES	YES	53371	NA
YFR024C-A	2670	YES	YES	26751	NA
YMR288W	22827	YES	YES	23451	NA
YAL032C	8379	YES	YES	22938	NA
YAL032C	4100	YES	YES	22938	NA
YAL032C	10320	YES	YES	22938	NA
YIL144W	9146	YES	YES	10403	NA
YBR212W	10262	YES	YES	7073	NA
YMR314W	25788	YES	YES	5682	NA
YMR314W	4175	YES	YES	5682	NA
YDR477W	22806	YES	YES	5562	NA
YDR304C	54557	YES	YES	5479	NA
YOR195W	7329	YES	YES	NA	YDL064W
YBR088C	7329	YES	YES	NA	YDL064W
YDR304C	439	YES	YES	NA	YDL100C
YHR193C	689	YES	YES	NA	YDR252W|YPL037C
YDR171W	6871	YES	YES	NA	YDR448W
YKL181W	5631	YES	YES	NA	YER099C|YBL068W
YKL181W	5635	YES	YES	NA	YER099C|YBL068W
YER143W	414301	YES	YES	NA	YER143W
YNL189W	71	YES	YES	NA	YFL039C
YMR092C	71	YES	YES	NA	YFL039C
YMR092C	60	YES	YES	NA	YFL039C
YNL189W	60	YES	YES	NA	YFL039C
YNL189W	875	YES	YES	NA	YGR155W
YLR291C	5092	YES	YES	NA	YHL018W
YBR261C	23549	YES	YES	NA	YHR113W
YOL133W	8405	YES	YES	NA	YIL001W
YIL103W	1802	YES	YES	NA	YKL191W
YBR254C	27095	YES	YES	NA	YKR068C
YMR092C	1073	YES	YES	NA	YLL050C
YJR076C	4735	YES	YES	NA	YLR314C
YNL189W	64802	YES	YES	NA	YLR328W|YGR010W
YLR026C	10567	YES	YES	NA	YNL044W
YBR261C	10567	YES	YES	NA	YNL044W
YHR105W	10567	YES	YES	NA	YNL044W
YLR291C	10567	YES	YES	NA	YNL044W
YMR092C	10486	YES	YES	NA	YNL138W
YAL021C	9337	YES	YES	NA	YNR052C
YBR261C	22934	YES	YES	NA	YOR095C
YLR291C	22934	YES	YES	NA	YOR095C
YNL093W	55198	YES	NO	5868|5878	NA
YKR014C	55198	YES	NO	5868|5878	NA
YDR059C	56658	YES	NO	51619|7322|7323|7321	NA
YDR059C	11043	YES	NO	51619|7322|7321|7323	NA
YDR059C	7189	YES	NO	51619|7322|7321|7323	NA
YDR424C	339834	YES	NO	140735|8655	NA
YBL078C	665	YES	NO	11337|23710	NA
YER143W	1856	YES	NO	414301	NA
YAL044W-A	329	YES	NO	51027	NA
YFR024C-A	79720	YES	NO	26751	NA
YFR024C-A	51043	YES	NO	26751	NA
YBL078C	9779	YES	NO	23710	NA
YOR226C	11043	YES	NO	23479	NA
YOR226C	2801	YES	NO	23479	NA
YOR226C	3251	YES	NO	23479	NA
YDR373W	113878	YES	NO	23413	NA
YAL032C	2801	YES	NO	22938	NA
YAL032C	56159	YES	NO	22938	NA
YAL032C	23281	YES	NO	22938	NA
YIR026C	28227	YES	NO	11266	NA
YLR197W	6607	YES	NO	10528	NA
YOL133W	26249	YES	NO	9978	NA
YDR473C	1856	YES	NO	9129	NA
YGR003W	64395	YES	NO	8452	NA
YGR003W	11275	YES	NO	8452	NA
YGR003W	79698	YES	NO	8452	NA
YDR510W	57684	YES	NO	7341	NA
YDR510W	6672	YES	NO	7341	NA
YCR083W	6477	YES	NO	7295	NA
YLR026C	147872	YES	NO	6811	NA
YDR328C	54850	YES	NO	6500	NA
YDR328C	23219	YES	NO	6500	NA
YOR007C	147872	YES	NO	6449	NA
YLR167W	10241	YES	NO	6233	NA
YOR117W	51421	YES	NO	5702	NA
YKL145W	5711	YES	NO	5701	NA
YMR314W	10241	YES	NO	5682	NA
YMR314W	23281	YES	NO	5682	NA
YMR314W	54550	YES	NO	5682	NA
YMR314W	5987	YES	NO	5682	NA
YMR314W	9454	YES	NO	5682	NA
YGL208W	83755	YES	NO	5565	NA
YGL208W	4188	YES	NO	5565	NA
YDR477W	5987	YES	NO	5562	NA
YPR019W	79892	YES	NO	4173	NA
YEL032W	79892	YES	NO	4172	NA
YDR177W	56658	YES	NO	3093	NA
YDR177W	23321	YES	NO	3093	NA
YDL014W	6607	YES	NO	2091	NA
YMR001C	5451	YES	NO	1263	NA
YBR109C	23125	YES	NO	801	NA
YML023C	7329	NO	YES	NA	YDL064W
YLR177W	7531	NO	YES	NA	YER177W|YDR099W
YPL267W	7531	NO	YES	NA	YER177W|YDR099W
YGR268C	10254	NO	YES	NA	YHL002W
YNL094W	9322	NO	YES	NA	YHR114W
YNL094W	11252	NO	YES	NA	YHR114W
YGR268C	7316	NO	YES	NA	YLL039C
YGR177C	10567	NO	YES	NA	YNL044W
