# Supplementary material for: An inter‐species protein–protein interaction network across vast evolutionary distance
Source: Mol Syst Biol. 2016 Apr 23;12(4):865. doi: 10.15252/msb.20156484 (PMC4848758; doi:10.15252/msb.20156484)
Supplement: Supplementary file 6 — Table EV4 [file MSB-12-865-s006.xlsx]

## Sheet: Sheet1
Table EV4. Inter-species interactions correspond to intra-species protein complexes with three-dimensional structures.
Pair	Inter-species interaction		Intra-species structural interolog			Complex PDB biological unit	Complex size	Complex composition
1	P06782	P54619	Yeast	P06782	P12904	3te5.pdb1	3	(P06782,1),(P12904,1),(P34164,1)
						2qlv.pdb2	3	(P06782,1),(P12904,1),(P34164,1)
						3t4n.pdb1	3	(P06782,1),(P12904,1),(P34164,1)
						2qlv.pdb1	3	(P06782,1),(P12904,1),(P34164,1)
						3tdh.pdb1	3	(P06782,1),(P12904,1),(P34164,1)
2	P09201	P09467	Human	P09467	P09467	3kbz.pdb1	4	(P09467,4)
						2jjk.pdb1	4	(P09467,4)
						3a29.pdb4	2	(P09467,2)
						3kc0.pdb1	4	(P09467,4)
						2fix.pdb1	4	(P09467,4)
						2y5l.pdb2	4	(P09467,4)
						2y5l.pdb1	4	(P09467,4)
						3a29.pdb5	2	(P09467,2)
						2fhy.pdb1	4	(P09467,4)
						3a29.pdb1	4	(P09467,4)
						2fie.pdb1	4	(P09467,4)
						3a29.pdb3	2	(P09467,2)
						2y5k.pdb1	4	(P09467,4)
						3a29.pdb2	2	(P09467,2)
						2wbd.pdb1	4	(P09467,4)
						2wbd.pdb2	4	(P09467,4)
						1fta.pdb1	4	(P09467,4)
						3kc1.pdb1	4	(P09467,4)
						2vt5.pdb2	4	(P09467,4)
						2vt5.pdb1	4	(P09467,4)
						2wbb.pdb2	4	(P09467,4)
						2wbb.pdb1	4	(P09467,4)
3	P09435	Q9NZL4	Human	P08107	Q9NZL4	1xqs.pdb1	2	(P08107,1),(Q9NZL4,1)
						1xqs.pdb2	2	(P08107,1),(Q9NZL4,1)
4	P10659	P31153	Human	P31153	P31153	2p02.pdb1	2	(P31153,2)
5	P19358	P31153	Human	P31153	P31153	2p02.pdb1	2	(P31153,2)
6	P31384	Q9UFF9	Yeast	P31384	P39008	4b8c.pdb1	12	(P25655,4),(P31384,4),(P39008,4)
7	P31384	Q9UIV1	Yeast	P31384	P39008	4b8c.pdb1	12	(P25655,4),(P31384,4),(P39008,4)
8	P32622	O95544	Human	O95544	O95544	3pfn.pdb1	4	(O95544,4)
9	P33297	P62333	Yeast	P33297	P53549	4b4t.pdb1	31	(O13563,1),(P21242,1),(P21243,1),(P22141,1), (P23638,1),(P23639,1),(P23724,1),(P25043,1),
								(P25451,1),(P30656,1),(P30657,1),(P32379,1),
								(P32496,1),(P32565,1),(P33297,1),(P33298,1), (P33299,1),(P38624,1),(P38886,1),(P40016,1),
								(P40302,1),(P40303,1),(P40327,1),(P43588,1),
								(P53549,1),(Q01939,1),(Q04062,1),(Q06103,1), (Q08723,1),(Q12250,1),(Q12377,1)
10	P38879	P20290	Human	P20290	Q13765	3lkx.pdb1	2	(P20290,1),(Q13765,1)
						3mcb.pdb1	2	(P20290,1),(Q13765,1)
11	P40087	Q8WTU0	Human	Q8WTU0	Q8WTU0	3s8i.pdb1	2	(Q8WTU0,2)
			Yeast	P40087	P40087	2i1a.pdb2	2	(P40087,2)
						2i1a.pdb1	2	(P40087,2)
12	P47142	Q96H20	Human	Q96H20	Q9BRG1	3cuq.pdb1	4	(Q86VN1,1),(Q96H20,1),(Q9BRG1,2)
						2zme.pdb1	4	(Q86VN1,1),(Q96H20,1),(Q9BRG1,2)
			Yeast	P47142	Q12483	1u5t.pdb1	4	(P47142,2),(Q06696,1),(Q12483,1)
						1w7p.pdb1	4	(P47142,2),(Q06696,1),(Q12483,1)
13	P53202	O43791	Human	O43791	Q13618	4eoz.pdb3	2	(O43791,1),(Q13618,1)
						4eoz.pdb2	2	(O43791,1),(Q13618,1)
						4eoz.pdb1	4	(O43791,2),(Q13618,2)
14	P60010	P60709	Human	P60709	P60709	3lue.pdb1	20	(P60709,10),(Q08043,10)
			Yeast	P60010	P60010	1yag.pdb2	4	(P06396,2),(P60010,2)
						1yvn.pdb2	4	(P06396,2),(P60010,2)
15	P60010	P63261	Yeast	P60010	P60010	1yag.pdb2	4	(P06396,2),(P60010,2)
						1yvn.pdb2	4	(P06396,2),(P60010,2)
16	Q06178	Q9HAN9	Human	Q9HAN9	Q9HAN9	1kku.pdb1	6	(Q9HAN9,6)
						1kqo.pdb1	6	(Q9HAN9,6)
						1kr2.pdb1	6	(Q9HAN9,6)
						1gzu.pdb1	6	(Q9HAN9,6)
						1kqn.pdb1	6	(Q9HAN9,6)
17	Q12306	P63279	Human	P63165	P63279	1z5s.pdb1	4	(P46060,1),(P49792,1),(P63165,1),(P63279,1)
						3uip.pdb1	4	(P46060,1),(P49792,1),(P63165,1),(P63279,1)
						2pe6.pdb1	2	(P63165,1),(P63279,1)
				P61956	P63279	3uin.pdb1	4	(P46060,1),(P49792,1),(P61956,1),(P63279,1)
						3uio.pdb1	4	(P46060,1),(P49792,1),(P61956,1),(P63279,1)
			Yeast	P50623	Q12306	2eke.pdb2	2	(P50623,1),(Q12306,1)
						2eke.pdb1	2	(P50623,1),(Q12306,1)
