# Supplementary material for: An inter‐species protein–protein interaction network across vast evolutionary distance
Source: Mol Syst Biol. 2016 Apr 23;12(4):865. doi: 10.15252/msb.20156484 (PMC4848758; doi:10.15252/msb.20156484)
Supplement: Supplementary file 7 — Table EV5 [file MSB-12-865-s007.xlsx]

## Sheet: sheet1
Table EV5. Plausible domain-domain interactions in the inter-interactome YHII-1, and intra-species yeast YI-1 and human HI-1 networks.
*Each interacting domain pairs is listed in "[ ]". The symbol "-" is used to separate interacting domains. Mutiple interacting domain pairs are separated by the symbol "&". "HC"," MC", and "LC" indicate interacting domain pairs at high, medium and low confidence levels as annotated in the DOMINE database (Yellaboina et al, 2011).
Network	ID_A	ID_B	DOMINE_domain_A	DOMINE_domains_B	Annotated interacting domain pairs in DOMINE (LC: low confidence; MC: medium confidence; HC: high confidence)	Homodimer?
Inter- (YHII-1)	YBR254C	27095	PF04628:Sedlin_N	PF04051:TRAPP	MC [PF04628:Sedlin_N - PF04051:TRAPP]	No
Inter- (YHII-1)	YNL263C	92840	PF03878:YIF1	PF03134:TB2_DP1_HVA22	MC [PF03878:YIF1 - PF03134:TB2_DP1_HVA22]	No
Inter- (YHII-1)	YLR336C	9513	PF02854:MIF4G & PF02847:MA3	PF00013:KH_1	MC [PF02854:MIF4G - PF00013:KH_1]	No
Inter- (YHII-1)	YCR020C-A	10320	PF01423:LSM	PF00096:zf-C2H2	MC [PF01423:LSM - PF00096:zf-C2H2]	No
Inter- (YHII-1)	YCR020C-A	22806	PF01423:LSM	PF00096:zf-C2H2	MC [PF01423:LSM - PF00096:zf-C2H2]	No
Inter- (YHII-1)	YLR291C	875	PF01008:IF-2B	PF00291:PALP & PF00571:CBS	MC [PF01008:IF-2B - PF00571:CBS]	No
Inter- (YHII-1)	YLR291C	92610	PF01008:IF-2B	PF00498:FHA	MC [PF01008:IF-2B - PF00498:FHA]	No
Inter- (YHII-1)	YLR291C	57144	PF01008:IF-2B	PF00786:PBD & PF00069:Pkinase	MC [PF01008:IF-2B - PF00069:Pkinase]	No
Inter- (YHII-1)	YLR291C	816	PF01008:IF-2B	PF00069:Pkinase	MC [PF01008:IF-2B - PF00069:Pkinase]	No
Inter- (YHII-1)	YGL095C	6811	PF00995:Sec1	PF00804:Syntaxin & PF05739:SNARE	MC [PF00995:Sec1 - PF05739:SNARE] & HC [PF00995:Sec1 - PF00804:Syntaxin]	No
Inter- (YHII-1)	YJR076C	7329	PF00735:Septin	PF00179:UQ_con	MC [PF00735:Septin - PF00179:UQ_con]	No
Inter- (YHII-1)	YHR193C	689	PF01849:NAC & PF00627:UBA	PF01849:NAC	MC [PF00627:UBA - PF01849:NAC] & MC [PF01849:NAC - PF01849:NAC]	No
Inter- (YHII-1)	YOR027W	5987	PF00515:TPR_1	PF00622:SPRY & PF00643:zf-B_box & PF00097:zf-C3HC4	MC [PF00515:TPR_1 - PF00097:zf-C3HC4]	No
Inter- (YHII-1)	YNL189W	60	PF00514:Arm & PF01749:IBB	PF00022:Actin	MC [PF00514:Arm - PF00022:Actin]	No
Inter- (YHII-1)	YNL189W	71	PF00514:Arm & PF01749:IBB	PF00022:Actin	MC [PF00514:Arm - PF00022:Actin]	No
Inter- (YHII-1)	YDR069C	89797	PF00443:UCH	PF00004:AAA	MC [PF00443:UCH - PF00004:AAA]	No
Inter- (YHII-1)	YMR092C	10486	PF00400:WD40	PF01213:CAP_N & PF08603:CAP_C	MC [PF00400:WD40 - PF01213:CAP_N]	No
Inter- (YHII-1)	YIR012W	11043	PF00400:WD40	PF00643:zf-B_box & PF00097:zf-C3HC4 & PF00622:SPRY & PF00041:fn3	MC [PF00400:WD40 - PF00622:SPRY] & LC [PF00400:WD40 - PF00041:fn3] & HC [PF00400:WD40 - PF00097:zf-C3HC4]	No
Inter- (YHII-1)	YPR178W	11043	PF00400:WD40	PF00643:zf-B_box & PF00097:zf-C3HC4 & PF00622:SPRY & PF00041:fn3	MC [PF00400:WD40 - PF00622:SPRY] & LC [PF00400:WD40 - PF00041:fn3] & HC [PF00400:WD40 - PF00097:zf-C3HC4]	No
Inter- (YHII-1)	YOR269W	11043	PF00400:WD40	PF00643:zf-B_box & PF00097:zf-C3HC4 & PF00622:SPRY & PF00041:fn3	MC [PF00400:WD40 - PF00622:SPRY] & LC [PF00400:WD40 - PF00041:fn3] & HC [PF00400:WD40 - PF00097:zf-C3HC4]	No
Inter- (YHII-1)	YPR178W	5987	PF00400:WD40	PF00622:SPRY & PF00643:zf-B_box & PF00097:zf-C3HC4	MC [PF00400:WD40 - PF00622:SPRY] & HC [PF00400:WD40 - PF00097:zf-C3HC4]	No
Inter- (YHII-1)	YIR012W	5987	PF00400:WD40	PF00622:SPRY & PF00643:zf-B_box & PF00097:zf-C3HC4	MC [PF00400:WD40 - PF00622:SPRY] & HC [PF00400:WD40 - PF00097:zf-C3HC4]	No
Inter- (YHII-1)	YCR057C	10475	PF04003:Utp12 & PF00400:WD40	PF00622:SPRY & PF00643:zf-B_box	MC [PF00400:WD40 - PF00622:SPRY]	No
Inter- (YHII-1)	YOR229W	7329	PF00400:WD40	PF00179:UQ_con	MC [PF00400:WD40 - PF00179:UQ_con]	No
Inter- (YHII-1)	YNL135C	10262	PF00254:FKBP_C	PF00076:RRM_1	MC [PF00254:FKBP_C - PF00076:RRM_1]	No
Inter- (YHII-1)	YNL135C	11052	PF00254:FKBP_C	PF00076:RRM_1	MC [PF00254:FKBP_C - PF00076:RRM_1]	No
Inter- (YHII-1)	YNL135C	79869	PF00254:FKBP_C	PF00076:RRM_1	MC [PF00254:FKBP_C - PF00076:RRM_1]	No
Inter- (YHII-1)	YDR063W	5598	PF00241:Cofilin_ADF	PF00069:Pkinase	MC [PF00241:Cofilin_ADF - PF00069:Pkinase]	No
Inter- (YHII-1)	YDR304C	6449	PF00160:Pro_isomerase	PF00515:TPR_1	MC [PF00160:Pro_isomerase - PF00515:TPR_1]	No
Inter- (YHII-1)	YDR304C	54557	PF00160:Pro_isomerase	PF00515:TPR_1	MC [PF00160:Pro_isomerase - PF00515:TPR_1]	No
Inter- (YHII-1)	YDR304C	29979	PF00160:Pro_isomerase	PF00240:ubiquitin & PF00627:UBA	MC [PF00160:Pro_isomerase - PF00240:ubiquitin]	No
Inter- (YHII-1)	YDR304C	7917	PF00160:Pro_isomerase	PF00240:ubiquitin	MC [PF00160:Pro_isomerase - PF00240:ubiquitin]	No
Inter- (YHII-1)	YHR057C	7917	PF00160:Pro_isomerase	PF00240:ubiquitin	MC [PF00160:Pro_isomerase - PF00240:ubiquitin]	No
Inter- (YHII-1)	YDR304C	30818	PF00160:Pro_isomerase	PF00036:efhand	MC [PF00160:Pro_isomerase - PF00036:efhand]	No
Inter- (YHII-1)	YHR057C	30818	PF00160:Pro_isomerase	PF00036:efhand	MC [PF00160:Pro_isomerase - PF00036:efhand]	No
Inter- (YHII-1)	YIL079C	27316	PF00098:zf-CCHC	PF00076:RRM_1	MC [PF00098:zf-CCHC - PF00076:RRM_1]	No
Inter- (YHII-1)	YIL079C	3183	PF00098:zf-CCHC	PF00076:RRM_1	MC [PF00098:zf-CCHC - PF00076:RRM_1]	No
Inter- (YHII-1)	YFL039C	10486	PF00022:Actin	PF01213:CAP_N & PF08603:CAP_C	MC [PF00022:Actin - PF01213:CAP_N] & LC [PF00022:Actin - PF08603:CAP_C]	No
Inter- (YHII-1)	YFR024C-A	868	PF00018:SH3_1 & PF04366:DUF500	PF02262:Cbl_N & PF02762:Cbl_N3 & PF02761:Cbl_N2 & PF00097:zf-C3HC4 & PF00627:UBA	MC [PF00018:SH3_1 - PF00627:UBA]	No
Inter- (YHII-1)	YFR024C-A	51043	PF00018:SH3_1 & PF04366:DUF500	PF00651:BTB & PF00096:zf-C2H2	MC [PF00018:SH3_1 - PF00096:zf-C2H2]	No
Inter- (YHII-1)	YDR171W	6871	PF00011:HSP20	PF04433:SWIRM & PF00249:Myb_DNA-binding	MC [PF00011:HSP20 - PF00249:Myb_DNA-binding]	No
Inter- (YHII-1)	YNL218W	23633	PF00004:AAA	PF00514:Arm & PF01749:IBB	MC [PF00004:AAA - PF00514:Arm] & MC [PF00004:AAA - PF01749:IBB]	No
Inter- (YHII-1)	YER179W	7329	PF08423:Rad51	PF00179:UQ_con	LC [PF08423:Rad51 - PF00179:UQ_con]	No
Inter- (YHII-1)	YJR102C	11267	PF05871:ESCRT-II	PF04157:EAP30	LC [PF05871:ESCRT-II - PF04157:EAP30]	No
Inter- (YHII-1)	YLR026C	10567	PF00804:Syntaxin & PF05739:SNARE	PF03208:PRA1	LC [PF05739:SNARE - PF03208:PRA1]	No
Inter- (YHII-1)	YNL288W	84528	PF04078:Rcd1	PF00046:Homeobox	LC [PF04078:Rcd1 - PF00046:Homeobox]	No
Inter- (YHII-1)	YGR082W	6449	PF02064:MAS20	PF00515:TPR_1	LC [PF02064:MAS20 - PF00515:TPR_1]	No
Inter- (YHII-1)	YBL057C	6449	PF01981:PTH2	PF00515:TPR_1	LC [PF01981:PTH2 - PF00515:TPR_1]	No
Inter- (YHII-1)	YAL036C	22806	PF02824:TGS & PF01926:MMR_HSR1	PF00096:zf-C2H2	LC [PF01926:MMR_HSR1 - PF00096:zf-C2H2]	No
Inter- (YHII-1)	YAL044W-A	10539	PF01722:BolA	PF00462:Glutaredoxin & PF00085:Thioredoxin	LC [PF01722:BolA - PF00085:Thioredoxin] & LC [PF01722:BolA - PF00462:Glutaredoxin]	No
Inter- (YHII-1)	YAL046C	10539	PF01722:BolA	PF00462:Glutaredoxin & PF00085:Thioredoxin	LC [PF01722:BolA - PF00085:Thioredoxin] & LC [PF01722:BolA - PF00462:Glutaredoxin]	No
Inter- (YHII-1)	YLR424W	11043	PF01585:G-patch	PF00643:zf-B_box & PF00097:zf-C3HC4 & PF00622:SPRY & PF00041:fn3	LC [PF01585:G-patch - PF00097:zf-C3HC4]	No
Inter- (YHII-1)	YLR424W	22806	PF01585:G-patch	PF00096:zf-C2H2	LC [PF01585:G-patch - PF00096:zf-C2H2]	No
Inter- (YHII-1)	YCR020C-A	11043	PF01423:LSM	PF00643:zf-B_box & PF00097:zf-C3HC4 & PF00622:SPRY & PF00041:fn3	LC [PF01423:LSM - PF00097:zf-C3HC4]	No
Inter- (YHII-1)	YBL026W	5987	PF01423:LSM	PF00622:SPRY & PF00643:zf-B_box & PF00097:zf-C3HC4	LC [PF01423:LSM - PF00097:zf-C3HC4]	No
Inter- (YHII-1)	YER112W	22954	PF01423:LSM	PF00097:zf-C3HC4 & PF01436:NHL	LC [PF01423:LSM - PF00097:zf-C3HC4]	No
Inter- (YHII-1)	YOR167C	55802	PF01200:Ribosomal_S28e	PF06058:DCP1	LC [PF01200:Ribosomal_S28e - PF06058:DCP1]	No
Inter- (YHII-1)	YLR291C	329	PF01008:IF-2B	PF00653:BIR & PF00619:CARD	LC [PF01008:IF-2B - PF00653:BIR]	No
Inter- (YHII-1)	YLR291C	331	PF01008:IF-2B	PF00653:BIR	LC [PF01008:IF-2B - PF00653:BIR]	No
Inter- (YHII-1)	YGL181W	7329	PF01412:ArfGap & PF00627:UBA	PF00179:UQ_con	LC [PF00627:UBA - PF00179:UQ_con]	No
Inter- (YHII-1)	YBR260C	1856	PF00620:RhoGAP & PF00611:FCH	PF00778:DIX & PF02377:Dishevelled & PF00610:DEP & PF00595:PDZ	LC [PF00611:FCH - PF00610:DEP] & LC [PF00620:RhoGAP - PF00610:DEP]	No
Inter- (YHII-1)	YOR181W	9051	PF00568:WH1	PF00611:FCH & PF00018:SH3_1	LC [PF00568:WH1 - PF00611:FCH] & HC [PF00568:WH1 - PF00018:SH3_1]	No
Inter- (YHII-1)	YOL145C	4077	PF00515:TPR_1	PF00569:ZZ & PF00564:PB1	LC [PF00515:TPR_1 - PF00564:PB1]	No
Inter- (YHII-1)	YNL189W	64802	PF00514:Arm & PF01749:IBB	PF01467:CTP_transf_2	LC [PF00514:Arm - PF01467:CTP_transf_2]	No
Inter- (YHII-1)	YER015W	653121	PF00501:AMP-binding	PF00651:BTB & PF00096:zf-C2H2	LC [PF00501:AMP-binding - PF00096:zf-C2H2]	No
Inter- (YHII-1)	YER015W	10320	PF00501:AMP-binding	PF00096:zf-C2H2	LC [PF00501:AMP-binding - PF00096:zf-C2H2]	No
Inter- (YHII-1)	YER015W	3183	PF00501:AMP-binding	PF00076:RRM_1	LC [PF00501:AMP-binding - PF00076:RRM_1]	No
Inter- (YHII-1)	YDR069C	4591	PF00443:UCH	PF00643:zf-B_box & PF00917:MATH	LC [PF00443:UCH - PF00917:MATH]	No
Inter- (YHII-1)	YPR178W	6871	PF00400:WD40	PF04433:SWIRM & PF00249:Myb_DNA-binding	LC [PF00400:WD40 - PF04433:SWIRM] & LC [PF00400:WD40 - PF00249:Myb_DNA-binding]	No
Inter- (YHII-1)	YPL151C	4591	PF00400:WD40	PF00643:zf-B_box & PF00917:MATH	LC [PF00400:WD40 - PF00917:MATH]	No
Inter- (YHII-1)	YCR057C	415117	PF04003:Utp12 & PF00400:WD40	PF00804:Syntaxin & PF05739:SNARE	LC [PF00400:WD40 - PF00804:Syntaxin] & MC [PF00400:WD40 - PF05739:SNARE]	No
Inter- (YHII-1)	YLL011W	1856	PF00400:WD40 & PF04158:Sof1	PF00778:DIX & PF02377:Dishevelled & PF00610:DEP & PF00595:PDZ	LC [PF00400:WD40 - PF00610:DEP]	No
Inter- (YHII-1)	YLL011W	1857	PF00400:WD40 & PF04158:Sof1	PF00778:DIX & PF02377:Dishevelled & PF00595:PDZ & PF00610:DEP	LC [PF00400:WD40 - PF00610:DEP]	No
Inter- (YHII-1)	YIR012W	1912	PF00400:WD40	PF00536:SAM_1	LC [PF00400:WD40 - PF00536:SAM_1]	No
Inter- (YHII-1)	YMR092C	1073	PF00400:WD40	PF00241:Cofilin_ADF	LC [PF00400:WD40 - PF00241:Cofilin_ADF]	No
Inter- (YHII-1)	YKL078W	653121	PF07717:DUF1605 & PF00270:DEAD & PF00271:Helicase_C & PF04408:HA2	PF00651:BTB & PF00096:zf-C2H2	LC [PF00270:DEAD - PF00096:zf-C2H2] & LC [PF00271:Helicase_C - PF00096:zf-C2H2]	No
Inter- (YHII-1)	YKL078W	10320	PF07717:DUF1605 & PF00270:DEAD & PF00271:Helicase_C & PF04408:HA2	PF00096:zf-C2H2	LC [PF00270:DEAD - PF00096:zf-C2H2] & LC [PF00271:Helicase_C - PF00096:zf-C2H2]	No
Inter- (YHII-1)	YGR180C	7329	PF00268:Ribonuc_red_sm	PF00179:UQ_con	LC [PF00268:Ribonuc_red_sm - PF00179:UQ_con]	No
Inter- (YHII-1)	YMR276W	1856	PF00240:ubiquitin & PF00627:UBA	PF00778:DIX & PF02377:Dishevelled & PF00610:DEP & PF00595:PDZ	LC [PF00240:ubiquitin - PF00610:DEP]	No
Inter- (YHII-1)	YMR314W	4175	PF00227:Proteasome	PF00493:MCM	LC [PF00227:Proteasome - PF00493:MCM]	No
Inter- (YHII-1)	YMR314W	25788	PF00227:Proteasome	PF00271:Helicase_C & PF00176:SNF2_N	LC [PF00227:Proteasome - PF00271:Helicase_C]	No
Inter- (YHII-1)	YPR048W	1856	PF00667:FAD_binding_1 & PF00258:Flavodoxin_1 & PF00175:NAD_binding_1	PF00778:DIX & PF02377:Dishevelled & PF00610:DEP & PF00595:PDZ	LC [PF00175:NAD_binding_1 - PF00595:PDZ] & LC [PF00258:Flavodoxin_1 - PF00595:PDZ] & LC [PF00667:FAD_binding_1 - PF00595:PDZ]	No
Inter- (YHII-1)	YCR106W	7329	PF00172:Zn_clus	PF00179:UQ_con	LC [PF00172:Zn_clus - PF00179:UQ_con]	No
Inter- (YHII-1)	YBR009C	25842	PF00125:Histone	PF04729:ASF1_hist_chap	LC [PF00125:Histone - PF04729:ASF1_hist_chap]	No
Inter- (YHII-1)	YNL030W	25842	PF00125:Histone	PF04729:ASF1_hist_chap	LC [PF00125:Histone - PF04729:ASF1_hist_chap]	No
Inter- (YHII-1)	YOR208W	9513	PF00102:Y_phosphatase	PF00013:KH_1	LC [PF00102:Y_phosphatase - PF00013:KH_1]	No
Inter- (YHII-1)	YIL079C	25888	PF00098:zf-CCHC	PF01352:KRAB & PF00096:zf-C2H2	LC [PF00098:zf-CCHC - PF00096:zf-C2H2]	No
Inter- (YHII-1)	YIL079C	58500	PF00098:zf-CCHC	PF00096:zf-C2H2	LC [PF00098:zf-CCHC - PF00096:zf-C2H2]	No
Inter- (YHII-1)	YGR067C	6477	PF00096:zf-C2H2	PF03145:Sina	LC [PF00096:zf-C2H2 - PF03145:Sina]	No
Inter- (YHII-1)	YCR083W	7205	PF00085:Thioredoxin	PF00412:LIM	LC [PF00085:Thioredoxin - PF00412:LIM]	No
Inter- (YHII-1)	YCR083W	2275	PF00085:Thioredoxin	PF00412:LIM	LC [PF00085:Thioredoxin - PF00412:LIM]	No
Inter- (YHII-1)	YDR518W	57144	PF00085:Thioredoxin	PF00786:PBD & PF00069:Pkinase	LC [PF00085:Thioredoxin - PF00069:Pkinase]	No
Inter- (YHII-1)	YNL251C	1856	PF00076:RRM_1	PF00778:DIX & PF02377:Dishevelled & PF00610:DEP & PF00595:PDZ	LC [PF00076:RRM_1 - PF00595:PDZ] & MC [PF00076:RRM_1 - PF00610:DEP]	No
Inter- (YHII-1)	YNL110C	27111	PF00076:RRM_1	PF00595:PDZ	LC [PF00076:RRM_1 - PF00595:PDZ]	No
Inter- (YHII-1)	YGL044C	57120	PF00076:RRM_1	PF00595:PDZ	LC [PF00076:RRM_1 - PF00595:PDZ]	No
Inter- (YHII-1)	YMR001C	7329	PF00069:Pkinase & PF00659:POLO_box	PF00179:UQ_con	LC [PF00069:Pkinase - PF00179:UQ_con]	No
Inter- (YHII-1)	YPL209C	7329	PF00069:Pkinase	PF00179:UQ_con	LC [PF00069:Pkinase - PF00179:UQ_con]	No
Inter- (YHII-1)	YIL001W	1937	PF00651:BTB & PF00023:Ank	PF00647:EF1G & PF02798:GST_N & PF00043:GST_C	LC [PF00023:Ank - PF00043:GST_C] & LC [PF00023:Ank - PF02798:GST_N] & LC [PF00651:BTB - PF02798:GST_N]	No
Inter- (YHII-1)	YFR024C-A	10521	PF00018:SH3_1 & PF04366:DUF500	PF00270:DEAD & PF00271:Helicase_C	LC [PF00018:SH3_1 - PF00270:DEAD] & LC [PF00018:SH3_1 - PF00271:Helicase_C]	No
Inter- (YHII-1)	YFR024C-A	10262	PF00018:SH3_1 & PF04366:DUF500	PF00076:RRM_1	LC [PF00018:SH3_1 - PF00076:RRM_1]	No
Inter- (YHII-1)	YML065W	9093	PF00004:AAA & PF01426:BAH	PF01556:DnaJ_C & PF00684:DnaJ_CXXCXGXG & PF00226:DnaJ	LC [PF00004:AAA - PF00226:DnaJ]	No
Inter- (YHII-1)	YOL018C	6810	PF05739:SNARE	PF00804:Syntaxin & PF05739:SNARE	HC [PF05739:SNARE - PF05739:SNARE] & HC [PF05739:SNARE - PF00804:Syntaxin]	No
Inter- (YHII-1)	YIL103W	1802	PF01866:Diphthamide_syn	PF01866:Diphthamide_syn	HC [PF01866:Diphthamide_syn - PF01866:Diphthamide_syn]	No
Inter- (YHII-1)	YPL188W	65220	PF01513:NAD_kinase	PF01513:NAD_kinase	HC [PF01513:NAD_kinase - PF01513:NAD_kinase]	No
Inter- (YHII-1)	YEL041W	65220	PF01513:NAD_kinase	PF01513:NAD_kinase	HC [PF01513:NAD_kinase - PF01513:NAD_kinase]	No
Inter- (YHII-1)	YER007C-A	8562	PF01472:PUA	PF01253:SUI1	HC [PF01472:PUA - PF01253:SUI1]	No
Inter- (YHII-1)	YLR328W	64802	PF01467:CTP_transf_2	PF01467:CTP_transf_2	HC [PF01467:CTP_transf_2 - PF01467:CTP_transf_2]	No
Inter- (YHII-1)	YDR328C	23219	PF01466:Skp1 & PF03931:Skp1_POZ	PF00646:F-box	HC [PF01466:Skp1 - PF00646:F-box] & HC [PF03931:Skp1_POZ - PF00646:F-box]	No
Inter- (YHII-1)	YDR328C	54850	PF01466:Skp1 & PF03931:Skp1_POZ	PF00646:F-box	HC [PF01466:Skp1 - PF00646:F-box] & HC [PF03931:Skp1_POZ - PF00646:F-box]	No
Inter- (YHII-1)	YGL181W	54882	PF01412:ArfGap & PF00627:UBA	PF00023:Ank & PF00013:KH_1	HC [PF01412:ArfGap - PF00023:Ank]	No
Inter- (YHII-1)	YDR424C	10126	PF01221:Dynein_light	PF01221:Dynein_light	HC [PF01221:Dynein_light - PF01221:Dynein_light]	No
Inter- (YHII-1)	YLR291C	5092	PF01008:IF-2B	PF01329:Pterin_4a	HC [PF01008:IF-2B - PF01329:Pterin_4a]	No
Inter- (YHII-1)	YJR076C	4735	PF00735:Septin	PF00735:Septin	HC [PF00735:Septin - PF00735:Septin]	No
Inter- (YHII-1)	YER143W	414301	PF00627:UBA	PF00240:ubiquitin	HC [PF00627:UBA - PF00240:ubiquitin]	No
Inter- (YHII-1)	YHR193C	56658	PF01849:NAC & PF00627:UBA	PF00643:zf-B_box & PF00097:zf-C3HC4 & PF00622:SPRY	HC [PF00627:UBA - PF00097:zf-C3HC4]	No
Inter- (YHII-1)	YGL181W	23543	PF01412:ArfGap & PF00627:UBA	PF00076:RRM_1	HC [PF00627:UBA - PF00076:RRM_1] & LC [PF01412:ArfGap - PF00076:RRM_1]	No
Inter- (YHII-1)	YGL181W	11030	PF01412:ArfGap & PF00627:UBA	PF00076:RRM_1	HC [PF00627:UBA - PF00076:RRM_1] & LC [PF01412:ArfGap - PF00076:RRM_1]	No
Inter- (YHII-1)	YGL181W	79869	PF01412:ArfGap & PF00627:UBA	PF00076:RRM_1	HC [PF00627:UBA - PF00076:RRM_1] & LC [PF01412:ArfGap - PF00076:RRM_1]	No
Inter- (YHII-1)	YOR181W	8440	PF00568:WH1	PF00018:SH3_1 & PF00017:SH2	HC [PF00568:WH1 - PF00018:SH3_1]	No
Inter- (YHII-1)	YOR181W	10152	PF00568:WH1	PF00018:SH3_1	HC [PF00568:WH1 - PF00018:SH3_1]	No
Inter- (YHII-1)	YNL189W	875	PF00514:Arm & PF01749:IBB	PF00291:PALP & PF00571:CBS	HC [PF00514:Arm - PF00571:CBS] & HC [PF01749:IBB - PF00571:CBS]	No
Inter- (YHII-1)	YNL189W	817	PF00514:Arm & PF01749:IBB	PF00069:Pkinase	HC [PF00514:Arm - PF00069:Pkinase] & MC [PF01749:IBB - PF00069:Pkinase]	No
Inter- (YHII-1)	YDR502C	4144	PF02773:S-AdoMet_synt_C & PF02772:S-AdoMet_synt_M & PF00438:S-AdoMet_synt_N	PF02773:S-AdoMet_synt_C & PF02772:S-AdoMet_synt_M & PF00438:S-AdoMet_synt_N	HC [PF00438:S-AdoMet_synt_N - PF00438:S-AdoMet_synt_N] & HC [PF00438:S-AdoMet_synt_N - PF02772:S-AdoMet_synt_M] & HC [PF00438:S-AdoMet_synt_N - PF02773:S-AdoMet_synt_C] & HC [PF02772:S-AdoMet_synt_M - PF02773:S-AdoMet_synt_C] & HC [PF02772:S-AdoMet_synt_M - PF00438:S-AdoMet_synt_N] & HC [PF02773:S-AdoMet_synt_C - PF00438:S-AdoMet_synt_N] & HC [PF02773:S-AdoMet_synt_C - PF02772:S-AdoMet_synt_M]	No
Inter- (YHII-1)	YLR180W	4144	PF02773:S-AdoMet_synt_C & PF02772:S-AdoMet_synt_M & PF00438:S-AdoMet_synt_N	PF02773:S-AdoMet_synt_C & PF02772:S-AdoMet_synt_M & PF00438:S-AdoMet_synt_N	HC [PF00438:S-AdoMet_synt_N - PF00438:S-AdoMet_synt_N] & HC [PF00438:S-AdoMet_synt_N - PF02772:S-AdoMet_synt_M] & HC [PF00438:S-AdoMet_synt_N - PF02773:S-AdoMet_synt_C] & HC [PF02772:S-AdoMet_synt_M - PF02773:S-AdoMet_synt_C] & HC [PF02772:S-AdoMet_synt_M - PF00438:S-AdoMet_synt_N] & HC [PF02773:S-AdoMet_synt_C - PF00438:S-AdoMet_synt_N] & HC [PF02773:S-AdoMet_synt_C - PF02772:S-AdoMet_synt_M]	No
Inter- (YHII-1)	YMR116C	6449	PF00400:WD40	PF00515:TPR_1	HC [PF00400:WD40 - PF00515:TPR_1]	No
Inter- (YHII-1)	YEL056W	7718	PF00400:WD40	PF02023:SCAN & PF00096:zf-C2H2	HC [PF00400:WD40 - PF00096:zf-C2H2]	No
Inter- (YHII-1)	YMR146C	8666	PF00400:WD40	PF00076:RRM_1	HC [PF00400:WD40 - PF00076:RRM_1]	No
Inter- (YHII-1)	YPR178W	79869	PF00400:WD40	PF00076:RRM_1	HC [PF00400:WD40 - PF00076:RRM_1]	No
Inter- (YHII-1)	YIR012W	11030	PF00400:WD40	PF00076:RRM_1	HC [PF00400:WD40 - PF00076:RRM_1]	No
Inter- (YHII-1)	YGL213C	10733	PF00400:WD40	PF00069:Pkinase & PF00659:POLO_box	HC [PF00400:WD40 - PF00069:Pkinase]	No
Inter- (YHII-1)	YPR178W	1406	PF00400:WD40	PF03529:TF_Otx & PF00046:Homeobox	HC [PF00400:WD40 - PF00046:Homeobox]	No
Inter- (YHII-1)	YMR092C	60	PF00400:WD40	PF00022:Actin	HC [PF00400:WD40 - PF00022:Actin]	No
Inter- (YHII-1)	YMR092C	71	PF00400:WD40	PF00022:Actin	HC [PF00400:WD40 - PF00022:Actin]	No
Inter- (YHII-1)	YLR377C	2203	PF00316:FBPase	PF00316:FBPase	HC [PF00316:FBPase - PF00316:FBPase]	No
Inter- (YHII-1)	YDR059C	7189	PF00179:UQ_con	PF02176:zf-TRAF & PF00917:MATH & PF00097:zf-C3HC4	HC [PF00179:UQ_con - PF00097:zf-C3HC4]	No
Inter- (YHII-1)	YDR059C	11043	PF00179:UQ_con	PF00643:zf-B_box & PF00097:zf-C3HC4 & PF00622:SPRY & PF00041:fn3	HC [PF00179:UQ_con - PF00097:zf-C3HC4]	No
Inter- (YHII-1)	YDR059C	56658	PF00179:UQ_con	PF00643:zf-B_box & PF00097:zf-C3HC4 & PF00622:SPRY	HC [PF00179:UQ_con - PF00097:zf-C3HC4]	No
Inter- (YHII-1)	YDR177W	56658	PF00179:UQ_con	PF00643:zf-B_box & PF00097:zf-C3HC4 & PF00622:SPRY	HC [PF00179:UQ_con - PF00097:zf-C3HC4]	No
Inter- (YHII-1)	YDR177W	23321	PF00179:UQ_con	PF00097:zf-C3HC4 & PF00643:zf-B_box & PF00630:Filamin & PF01436:NHL	HC [PF00179:UQ_con - PF00097:zf-C3HC4]	No
Inter- (YHII-1)	YDR304C	439	PF00160:Pro_isomerase	PF02374:ArsA_ATPase	HC [PF00160:Pro_isomerase - PF02374:ArsA_ATPase]	No
Inter- (YHII-1)	YOL054W	387032	PF00097:zf-C3HC4	PF02023:SCAN & PF01352:KRAB & PF00096:zf-C2H2	HC [PF00097:zf-C3HC4 - PF00096:zf-C2H2]	No
Inter- (YHII-1)	YOL054W	25888	PF00097:zf-C3HC4	PF01352:KRAB & PF00096:zf-C2H2	HC [PF00097:zf-C3HC4 - PF00096:zf-C2H2]	No
Inter- (YHII-1)	YOL054W	57684	PF00097:zf-C3HC4	PF00651:BTB & PF00096:zf-C2H2	HC [PF00097:zf-C3HC4 - PF00096:zf-C2H2]	No
Inter- (YHII-1)	YOL054W	58500	PF00097:zf-C3HC4	PF00096:zf-C2H2	HC [PF00097:zf-C3HC4 - PF00096:zf-C2H2]	No
Inter- (YHII-1)	YGR067C	84993	PF00096:zf-C2H2	PF00627:UBA & PF00240:ubiquitin	HC [PF00096:zf-C2H2 - PF00627:UBA]	No
Inter- (YHII-1)	YOL123W	159163	PF00076:RRM_1	PF00076:RRM_1	HC [PF00076:RRM_1 - PF00076:RRM_1]	No
Inter- (YHII-1)	YBR212W	10262	PF00076:RRM_1	PF00076:RRM_1	HC [PF00076:RRM_1 - PF00076:RRM_1]	No
Inter- (YHII-1)	YOL123W	27316	PF00076:RRM_1	PF00076:RRM_1	HC [PF00076:RRM_1 - PF00076:RRM_1]	No
Inter- (YHII-1)	YKR014C	55198	PF00071:Ras	PF00640:PID & PF00169:PH	HC [PF00071:Ras - PF00169:PH]	No
Inter- (YHII-1)	YNL093W	55198	PF00071:Ras	PF00640:PID & PF00169:PH	HC [PF00071:Ras - PF00169:PH]	No
Inter- (YHII-1)	YDL101C	4591	PF00498:FHA & PF00069:Pkinase	PF00643:zf-B_box & PF00917:MATH	HC [PF00069:Pkinase - PF00917:MATH]	No
Inter- (YHII-1)	YDL101C	1856	PF00498:FHA & PF00069:Pkinase	PF00778:DIX & PF02377:Dishevelled & PF00610:DEP & PF00595:PDZ	HC [PF00069:Pkinase - PF00595:PDZ] & MC [PF00069:Pkinase - PF00610:DEP] & LC [PF00069:Pkinase - PF00778:DIX] & LC [PF00069:Pkinase - PF02377:Dishevelled] & LC [PF00498:FHA - PF00595:PDZ]	No
Inter- (YHII-1)	YDR477W	5571	PF00069:Pkinase	PF00571:CBS	HC [PF00069:Pkinase - PF00571:CBS]	No
Inter- (YHII-1)	YDR477W	5987	PF00069:Pkinase	PF00622:SPRY & PF00643:zf-B_box & PF00097:zf-C3HC4	HC [PF00069:Pkinase - PF00097:zf-C3HC4] & LC [PF00069:Pkinase - PF00622:SPRY]	No
Inter- (YHII-1)	YDL025C	84675	PF00069:Pkinase	PF00643:zf-B_box & PF00097:zf-C3HC4	HC [PF00069:Pkinase - PF00097:zf-C3HC4]	No
Inter- (YHII-1)	YMR001C	10320	PF00069:Pkinase & PF00659:POLO_box	PF00096:zf-C2H2	HC [PF00069:Pkinase - PF00096:zf-C2H2]	No
Inter- (YHII-1)	YDR477W	22806	PF00069:Pkinase	PF00096:zf-C2H2	HC [PF00069:Pkinase - PF00096:zf-C2H2]	No
Inter- (YHII-1)	YDL101C	10733	PF00498:FHA & PF00069:Pkinase	PF00069:Pkinase & PF00659:POLO_box	HC [PF00069:Pkinase - PF00069:Pkinase] & HC [PF00069:Pkinase - PF00659:POLO_box] & HC [PF00498:FHA - PF00069:Pkinase]	No
Inter- (YHII-1)	YMR104C	10733	PF00433:Pkinase_C & PF00069:Pkinase	PF00069:Pkinase & PF00659:POLO_box	HC [PF00069:Pkinase - PF00069:Pkinase] & HC [PF00069:Pkinase - PF00659:POLO_box] & HC [PF00433:Pkinase_C - PF00069:Pkinase]	No
Inter- (YHII-1)	YMR001C	5451	PF00069:Pkinase & PF00659:POLO_box	PF00157:Pou & PF00046:Homeobox	HC [PF00069:Pkinase - PF00046:Homeobox]	No
Inter- (YHII-1)	YDR477W	4223	PF00069:Pkinase	PF00046:Homeobox	HC [PF00069:Pkinase - PF00046:Homeobox]	No
Inter- (YHII-1)	YER123W	4223	PF00069:Pkinase	PF00046:Homeobox	HC [PF00069:Pkinase - PF00046:Homeobox]	No
Inter- (YHII-1)	YBR109C	23125	PF00036:efhand	PF00612:IQ	HC [PF00036:efhand - PF00612:IQ]	No
Inter- (YHII-1)	YFL039C	71	PF00022:Actin	PF00022:Actin	HC [PF00022:Actin - PF00022:Actin]	No
Inter- (YHII-1)	YFL039C	60	PF00022:Actin	PF00022:Actin	HC [PF00022:Actin - PF00022:Actin]	No
Inter- (YHII-1)	YFR024C-A	3059	PF00018:SH3_1 & PF04366:DUF500	PF00018:SH3_1	HC [PF00018:SH3_1 - PF00018:SH3_1] & MC [PF04366:DUF500 - PF00018:SH3_1]	No
Inter- (YHII-1)	YFR024C-A	64333	PF00018:SH3_1 & PF04366:DUF500	PF00620:RhoGAP & PF00169:PH & PF00018:SH3_1	HC [PF00018:SH3_1 - PF00018:SH3_1] & HC [PF00018:SH3_1 - PF00169:PH] & HC [PF00018:SH3_1 - PF00620:RhoGAP] & MC [PF04366:DUF500 - PF00018:SH3_1]	No
Inter- (YHII-1)	YBR233W	6626	PF00013:KH_1	PF00076:RRM_1	HC [PF00013:KH_1 - PF00076:RRM_1]	No
Inter- (YHII-1)	YBR233W	9444	PF00013:KH_1	PF00013:KH_1	HC [PF00013:KH_1 - PF00013:KH_1]	No
Inter- (YHII-1)	YOR117W	5706	PF00004:AAA	PF00004:AAA	HC [PF00004:AAA - PF00004:AAA]	No
Yeast (YI-1)	YKL197C	YNL329C	PF00004:AAA	PF00004:AAA	HC [PF00004:AAA - PF00004:AAA]	No
Yeast (YI-1)	YBR087W	YJR068W	PF00004:AAA	PF00004:AAA & PF08542:Rep_fac_C	HC [PF00004:AAA - PF00004:AAA] & HC [PF00004:AAA - PF08542:Rep_fac_C]	No
Yeast (YI-1)	YBR186W	YLR032W	PF00004:AAA	PF00097:zf-C3HC4 & PF00271:Helicase_C & PF00176:SNF2_N	LC [PF00004:AAA - PF00271:Helicase_C]	No
Yeast (YI-1)	YER047C	YKL032C	PF00004:AAA	PF00505:HMG_box	MC [PF00004:AAA - PF00505:HMG_box]	No
Yeast (YI-1)	YBR080C	YNL189W	PF00004:AAA & PF02933:CDC48_2 & PF02359:CDC48_N	PF00514:Arm & PF01749:IBB	MC [PF00004:AAA - PF00514:Arm] & MC [PF00004:AAA - PF01749:IBB]	No
Yeast (YI-1)	YBR080C	YIL046W	PF00004:AAA & PF02933:CDC48_2 & PF02359:CDC48_N	PF00646:F-box & PF00400:WD40	MC [PF00004:AAA - PF00400:WD40] & MC [PF00004:AAA - PF00646:F-box] & LC [PF02359:CDC48_N - PF00400:WD40]	No
Yeast (YI-1)	YDL126C	YMR067C	PF00004:AAA & PF02933:CDC48_2 & PF02359:CDC48_N	PF00789:UBX	LC [PF00004:AAA - PF00789:UBX] & LC [PF02359:CDC48_N - PF00789:UBX]	No
Yeast (YI-1)	YBR080C	YLR291C	PF00004:AAA & PF02933:CDC48_2 & PF02359:CDC48_N	PF01008:IF-2B	LC [PF00004:AAA - PF01008:IF-2B]	No
Yeast (YI-1)	YJR068W	YNL290W	PF00004:AAA & PF08542:Rep_fac_C	PF00004:AAA & PF08542:Rep_fac_C	HC [PF00004:AAA - PF00004:AAA] & HC [PF00004:AAA - PF08542:Rep_fac_C] & HC [PF08542:Rep_fac_C - PF08542:Rep_fac_C] & HC [PF08542:Rep_fac_C - PF00004:AAA]	No
Yeast (YI-1)	YKR084C	YNL001W	PF00009:GTP_EFTU & PF03144:GTP_EFTU_D2 & PF03143:GTP_EFTU_D3	PF03464:eRF1_2 & PF03465:eRF1_3 & PF03463:eRF1_1	LC [PF00009:GTP_EFTU - PF03463:eRF1_1] & LC [PF00009:GTP_EFTU - PF03465:eRF1_3] & MC [PF03143:GTP_EFTU_D3 - PF03463:eRF1_1]	No
Yeast (YI-1)	YER025W	YLR215C	PF00009:GTP_EFTU & PF09173:eIF2_C & PF03144:GTP_EFTU_D2	PF07065:D123	LC [PF00009:GTP_EFTU - PF07065:D123]	No
Yeast (YI-1)	YER025W	YJR007W	PF00009:GTP_EFTU & PF09173:eIF2_C & PF03144:GTP_EFTU_D2	PF07541:EIF_2_alpha & PF00575:S1	MC [PF00009:GTP_EFTU - PF00575:S1] & LC [PF00009:GTP_EFTU - PF07541:EIF_2_alpha]	No
Yeast (YI-1)	YDR171W	YDR448W	PF00011:HSP20	PF00569:ZZ & PF04433:SWIRM & PF00249:Myb_DNA-binding	MC [PF00011:HSP20 - PF00249:Myb_DNA-binding]	No
Yeast (YI-1)	YFR024C-A	YGL181W	PF00018:SH3_1 & PF04366:DUF500	PF01412:ArfGap & PF00627:UBA	MC [PF00018:SH3_1 - PF00627:UBA] & HC [PF00018:SH3_1 - PF01412:ArfGap] & LC [PF04366:DUF500 - PF01412:ArfGap]	No
Yeast (YI-1)	YFL039C	YMR092C	PF00022:Actin	PF00400:WD40	HC [PF00022:Actin - PF00400:WD40]	No
Yeast (YI-1)	YFL039C	YNL189W	PF00022:Actin	PF00514:Arm & PF01749:IBB	MC [PF00022:Actin - PF00514:Arm]	No
Yeast (YI-1)	YFL039C	YNL138W	PF00022:Actin	PF01213:CAP_N & PF08603:CAP_C	MC [PF00022:Actin - PF01213:CAP_N] & LC [PF00022:Actin - PF08603:CAP_C]	No
Yeast (YI-1)	YHR129C	YMR294W	PF00022:Actin	PF04912:Dynamitin	LC [PF00022:Actin - PF04912:Dynamitin]	No
Yeast (YI-1)	YIL033C	YPL203W	PF00027:cNMP_binding & PF02197:RIIa	PF00069:Pkinase	HC [PF00027:cNMP_binding - PF00069:Pkinase] & MC [PF02197:RIIa - PF00069:Pkinase]	No
Yeast (YI-1)	YDR373W	YNL267W	PF00036:efhand	PF00454:PI3_PI4_kinase & PF00613:PI3Ka	LC [PF00036:efhand - PF00454:PI3_PI4_kinase]	No
Yeast (YI-1)	YJL187C	YMR001C	PF00069:Pkinase	PF00069:Pkinase & PF00659:POLO_box	HC [PF00069:Pkinase - PF00069:Pkinase] & HC [PF00069:Pkinase - PF00659:POLO_box]	No
Yeast (YI-1)	YCR073C	YLR006C	PF00069:Pkinase	PF00072:Response_reg	HC [PF00069:Pkinase - PF00072:Response_reg]	No
Yeast (YI-1)	YDL108W	YNL025C	PF00069:Pkinase	PF00134:Cyclin_N	HC [PF00069:Pkinase - PF00134:Cyclin_N]	No
Yeast (YI-1)	YGR188C	YOR026W	PF00069:Pkinase	PF00400:WD40	HC [PF00069:Pkinase - PF00400:WD40]	No
Yeast (YI-1)	YDR477W	YGL115W	PF00069:Pkinase	PF00571:CBS	HC [PF00069:Pkinase - PF00571:CBS]	No
Yeast (YI-1)	YIL095W	YLR206W	PF00069:Pkinase	PF01417:ENTH	LC [PF00069:Pkinase - PF01417:ENTH]	No
Yeast (YI-1)	YDL108W	YGL134W	PF00069:Pkinase	PF08613:Cyclin	LC [PF00069:Pkinase - PF08613:Cyclin]	No
Yeast (YI-1)	YPL031C	YPL219W	PF00069:Pkinase	PF08613:Cyclin	LC [PF00069:Pkinase - PF08613:Cyclin]	No
Yeast (YI-1)	YMR001C	YPR174C	PF00069:Pkinase & PF00659:POLO_box	PF08537:NBP1	LC [PF00069:Pkinase - PF08537:NBP1]	No
Yeast (YI-1)	YHR022C	YOR032C	PF00071:Ras	PF00010:HLH	MC [PF00071:Ras - PF00010:HLH]	No
Yeast (YI-1)	YFL038C	YOR370C	PF00071:Ras	PF00996:GDI	HC [PF00071:Ras - PF00996:GDI]	No
Yeast (YI-1)	YNL093W	YOR370C	PF00071:Ras	PF00996:GDI	HC [PF00071:Ras - PF00996:GDI]	No
Yeast (YI-1)	YLR262C	YOR370C	PF00071:Ras	PF00996:GDI	HC [PF00071:Ras - PF00996:GDI]	No
Yeast (YI-1)	YKR014C	YOR370C	PF00071:Ras	PF00996:GDI	HC [PF00071:Ras - PF00996:GDI]	No
Yeast (YI-1)	YBR264C	YOR370C	PF00071:Ras	PF00996:GDI	HC [PF00071:Ras - PF00996:GDI]	No
Yeast (YI-1)	YOR185C	YPL125W	PF00071:Ras	PF03810:IBN_N	LC [PF00071:Ras - PF03810:IBN_N]	No
Yeast (YI-1)	YLR293C	YPL125W	PF00071:Ras	PF03810:IBN_N	LC [PF00071:Ras - PF03810:IBN_N]	No
Yeast (YI-1)	YBR212W	YPL184C	PF00076:RRM_1	PF00076:RRM_1	HC [PF00076:RRM_1 - PF00076:RRM_1]	No
Yeast (YI-1)	YGR250C	YIR001C	PF00076:RRM_1	PF00076:RRM_1	HC [PF00076:RRM_1 - PF00076:RRM_1]	No
Yeast (YI-1)	YNL251C	YPL190C	PF00076:RRM_1	PF00076:RRM_1	HC [PF00076:RRM_1 - PF00076:RRM_1]	No
Yeast (YI-1)	YDR429C	YMR146C	PF00076:RRM_1	PF00400:WD40	HC [PF00076:RRM_1 - PF00400:WD40]	No
Yeast (YI-1)	YGL044C	YMR061W	PF00076:RRM_1	PF05843:Suf	LC [PF00076:RRM_1 - PF05843:Suf]	No
Yeast (YI-1)	YDR429C	YOR361C	PF00076:RRM_1	PF08662:eIF2A & PF00076:RRM_1	HC [PF00076:RRM_1 - PF00076:RRM_1] & LC [PF00076:RRM_1 - PF08662:eIF2A]	No
Yeast (YI-1)	YFL037W	YOR265W	PF00091:Tubulin & PF03953:Tubulin_C	PF02970:TBCA	LC [PF03953:Tubulin_C - PF02970:TBCA]	No
Yeast (YI-1)	YJL218W	YLR291C	PF00132:Hexapep	PF01008:IF-2B	HC [PF00132:Hexapep - PF01008:IF-2B]	No
Yeast (YI-1)	YNL025C	YPL031C	PF00134:Cyclin_N	PF00069:Pkinase	HC [PF00134:Cyclin_N - PF00069:Pkinase]	No
Yeast (YI-1)	YIL039W	YIR038C	PF00149:Metallophos	PF02798:GST_N & PF00043:GST_C	MC [PF00149:Metallophos - PF02798:GST_N] & LC [PF00149:Metallophos - PF00043:GST_C]	No
Yeast (YI-1)	YER099C	YOL061W	PF00156:Pribosyltran	PF00156:Pribosyltran	HC [PF00156:Pribosyltran - PF00156:Pribosyltran]	No
Yeast (YI-1)	YDR441C	YML022W	PF00156:Pribosyltran	PF00156:Pribosyltran	HC [PF00156:Pribosyltran - PF00156:Pribosyltran]	No
Yeast (YI-1)	YER125W	YLR167W	PF00168:C2 & PF00397:WW & PF00632:HECT	PF00240:ubiquitin & PF01599:Ribosomal_S27	HC [PF00632:HECT - PF00240:ubiquitin]	No
Yeast (YI-1)	YER125W	YOR322C	PF00168:C2 & PF00397:WW & PF00632:HECT	PF00339:Arrestin_N	MC [PF00397:WW - PF00339:Arrestin_N]	No
Yeast (YI-1)	YCR106W	YJL006C	PF00172:Zn_clus	PF00134:Cyclin_N	LC [PF00172:Zn_clus - PF00134:Cyclin_N]	No
Yeast (YI-1)	YDR520C	YJL110C	PF00172:Zn_clus	PF00320:GATA	MC [PF00172:Zn_clus - PF00320:GATA]	No
Yeast (YI-1)	YDR520C	YKR034W	PF00172:Zn_clus	PF00320:GATA	MC [PF00172:Zn_clus - PF00320:GATA]	No
Yeast (YI-1)	YML099C	YMR104C	PF00172:Zn_clus	PF00433:Pkinase_C & PF00069:Pkinase	MC [PF00172:Zn_clus - PF00069:Pkinase]	No
Yeast (YI-1)	YDR520C	YLR291C	PF00172:Zn_clus	PF01008:IF-2B	MC [PF00172:Zn_clus - PF01008:IF-2B]	No
Yeast (YI-1)	YDR520C	YGR261C	PF00172:Zn_clus	PF01602:Adaptin_N	LC [PF00172:Zn_clus - PF01602:Adaptin_N]	No
Yeast (YI-1)	YDR177W	YPR093C	PF00179:UQ_con	PF00097:zf-C3HC4	HC [PF00179:UQ_con - PF00097:zf-C3HC4]	No
Yeast (YI-1)	YDR059C	YPR093C	PF00179:UQ_con	PF00097:zf-C3HC4	HC [PF00179:UQ_con - PF00097:zf-C3HC4]	No
Yeast (YI-1)	YDR092W	YGL087C	PF00179:UQ_con	PF00179:UQ_con	HC [PF00179:UQ_con - PF00179:UQ_con]	No
Yeast (YI-1)	YDR256C	YNL189W	PF00199:Catalase & PF06628:Catalase-rel	PF00514:Arm & PF01749:IBB	MC [PF00199:Catalase - PF00514:Arm] & MC [PF00199:Catalase - PF01749:IBB]	No
Yeast (YI-1)	YDR099W	YKL168C	PF00244:14-3-3	PF00069:Pkinase	HC [PF00244:14-3-3 - PF00069:Pkinase]	No
Yeast (YI-1)	YER177W	YKL168C	PF00244:14-3-3	PF00069:Pkinase	HC [PF00244:14-3-3 - PF00069:Pkinase]	No
Yeast (YI-1)	YNL135C	YPR093C	PF00254:FKBP_C	PF00097:zf-C3HC4	LC [PF00254:FKBP_C - PF00097:zf-C3HC4]	No
Yeast (YI-1)	YGR180C	YOR229W	PF00268:Ribonuc_red_sm	PF00400:WD40	MC [PF00268:Ribonuc_red_sm - PF00400:WD40]	No
Yeast (YI-1)	YGR180C	YOR230W	PF00268:Ribonuc_red_sm	PF00400:WD40	MC [PF00268:Ribonuc_red_sm - PF00400:WD40]	No
Yeast (YI-1)	YDL084W	YKL214C	PF00270:DEAD & PF00271:Helicase_C	PF00076:RRM_1	HC [PF00270:DEAD - PF00076:RRM_1] & HC [PF00271:Helicase_C - PF00076:RRM_1]	No
Yeast (YI-1)	YLR377C	YNL189W	PF00316:FBPase	PF00514:Arm & PF01749:IBB	MC [PF00316:FBPase - PF00514:Arm] & MC [PF00316:FBPase - PF01749:IBB]	No
Yeast (YI-1)	YHL004W	YJL112W	PF00318:Ribosomal_S2	PF00400:WD40	HC [PF00318:Ribosomal_S2 - PF00400:WD40]	No
Yeast (YI-1)	YHL004W	YLR423C	PF00318:Ribosomal_S2	PF04108:APG17	LC [PF00318:Ribosomal_S2 - PF04108:APG17]	No
Yeast (YI-1)	YKR034W	YNL229C	PF00320:GATA	PF00043:GST_C & PF02798:GST_N	LC [PF00320:GATA - PF02798:GST_N] & LC [PF00320:GATA - PF00043:GST_C]	No
Yeast (YI-1)	YGR240C	YMR205C	PF00365:PFK	PF00365:PFK	HC [PF00365:PFK - PF00365:PFK]	No
Yeast (YI-1)	YDR036C	YGL153W	PF00378:ECH	PF04695:Pex14_N	LC [PF00378:ECH - PF04695:Pex14_N]	No
Yeast (YI-1)	YLR245C	YNL189W	PF00383:dCMP_cyt_deam_1	PF00514:Arm & PF01749:IBB	LC [PF00383:dCMP_cyt_deam_1 - PF00514:Arm] & MC [PF00383:dCMP_cyt_deam_1 - PF01749:IBB]	No
Yeast (YI-1)	YLR245C	YLR291C	PF00383:dCMP_cyt_deam_1	PF01008:IF-2B	HC [PF00383:dCMP_cyt_deam_1 - PF01008:IF-2B]	No
Yeast (YI-1)	YGL004C	YGL048C	PF00400:WD40	PF00004:AAA	MC [PF00400:WD40 - PF00004:AAA]	No
Yeast (YI-1)	YBR234C	YDL029W	PF00400:WD40	PF00022:Actin	HC [PF00400:WD40 - PF00022:Actin]	No
Yeast (YI-1)	YDR488C	YHR129C	PF00400:WD40	PF00022:Actin	HC [PF00400:WD40 - PF00022:Actin]	No
Yeast (YI-1)	YDR142C	YIL160C	PF00400:WD40	PF00108:Thiolase_N & PF02803:Thiolase_C	LC [PF00400:WD40 - PF00108:Thiolase_N]	No
Yeast (YI-1)	YBR234C	YDR063W	PF00400:WD40	PF00241:Cofilin_ADF	LC [PF00400:WD40 - PF00241:Cofilin_ADF]	No
Yeast (YI-1)	YOR229W	YOR283W	PF00400:WD40	PF00300:PGAM	LC [PF00400:WD40 - PF00300:PGAM]	No
Yeast (YI-1)	YOR229W	YOR230W	PF00400:WD40	PF00400:WD40	HC [PF00400:WD40 - PF00400:WD40]	No
Yeast (YI-1)	YDL195W	YLR208W	PF00400:WD40	PF00400:WD40	HC [PF00400:WD40 - PF00400:WD40]	No
Yeast (YI-1)	YJL112W	YLR291C	PF00400:WD40	PF01008:IF-2B	LC [PF00400:WD40 - PF01008:IF-2B]	No
Yeast (YI-1)	YDR488C	YPL174C	PF00400:WD40	PF01302:CAP_GLY	LC [PF00400:WD40 - PF01302:CAP_GLY]	No
Yeast (YI-1)	YJL069C	YLR409C	PF00400:WD40	PF04192:Utp21 & PF00400:WD40	HC [PF00400:WD40 - PF00400:WD40] & LC [PF00400:WD40 - PF04192:Utp21]	No
Yeast (YI-1)	YDL195W	YIL109C	PF00400:WD40	PF04811:Sec23_trunk & PF04815:Sec23_helical & PF04810:zf-Sec23_Sec24 & PF08033:Sec23_BS & PF00626:Gelsolin	LC [PF00400:WD40 - PF00626:Gelsolin] & LC [PF00400:WD40 - PF04810:zf-Sec23_Sec24]	No
Yeast (YI-1)	YER090W	YKL211C	PF00425:Chorismate_bind & PF04715:Anth_synt_I_N	PF00218:IGPS & PF00117:GATase	HC [PF00425:Chorismate_bind - PF00117:GATase] & HC [PF04715:Anth_synt_I_N - PF00117:GATase] & LC [PF00425:Chorismate_bind - PF00218:IGPS] & LC [PF04715:Anth_synt_I_N - PF00218:IGPS]	No
Yeast (YI-1)	YGL155W	YKL019W	PF00432:Prenyltrans	PF01239:PPTA	HC [PF00432:Prenyltrans - PF01239:PPTA]	No
Yeast (YI-1)	YDL090C	YKL019W	PF00432:Prenyltrans	PF01239:PPTA	HC [PF00432:Prenyltrans - PF01239:PPTA]	No
Yeast (YI-1)	YDL070W	YLR399C	PF00439:Bromodomain	PF00439:Bromodomain	HC [PF00439:Bromodomain - PF00439:Bromodomain]	No
Yeast (YI-1)	YOR124C	YOR138C	PF00443:UCH	PF00627:UBA	LC [PF00443:UCH - PF00627:UBA]	No
Yeast (YI-1)	YER151C	YNR051C	PF00443:UCH	PF02136:NTF2	LC [PF00443:UCH - PF02136:NTF2]	No
Yeast (YI-1)	YER144C	YIL095W	PF00443:UCH & PF00581:Rhodanese	PF00069:Pkinase	MC [PF00443:UCH - PF00069:Pkinase] & HC [PF00581:Rhodanese - PF00069:Pkinase]	No
Yeast (YI-1)	YJL100W	YPL100W	PF00454:PI3_PI4_kinase	PF00400:WD40	LC [PF00454:PI3_PI4_kinase - PF00400:WD40]	No
Yeast (YI-1)	YLR432W	YML056C	PF00478:IMPDH & PF00571:CBS	PF00571:CBS & PF00478:IMPDH	HC [PF00478:IMPDH - PF00571:CBS] & HC [PF00571:CBS - PF00571:CBS] & HC [PF00571:CBS - PF00478:IMPDH]	No
Yeast (YI-1)	YDL006W	YDR162C	PF00481:PP2C	PF00018:SH3_1	LC [PF00481:PP2C - PF00018:SH3_1]	No
Yeast (YI-1)	YDR020C	YNR012W	PF00485:PRK	PF00485:PRK	HC [PF00485:PRK - PF00485:PRK]	No
Yeast (YI-1)	YBL023C	YLR096W	PF00493:MCM	PF00069:Pkinase & PF02149:KA1	LC [PF00493:MCM - PF00069:Pkinase]	No
Yeast (YI-1)	YBL023C	YMR314W	PF00493:MCM	PF00227:Proteasome	LC [PF00493:MCM - PF00227:Proteasome]	No
Yeast (YI-1)	YBL023C	YPR019W	PF00493:MCM	PF00493:MCM	HC [PF00493:MCM - PF00493:MCM]	No
Yeast (YI-1)	YBL023C	YDR122W	PF00493:MCM	PF02149:KA1 & PF00069:Pkinase	LC [PF00493:MCM - PF00069:Pkinase]	No
Yeast (YI-1)	YAL054C	YDR216W	PF00501:AMP-binding	PF00096:zf-C2H2	LC [PF00501:AMP-binding - PF00096:zf-C2H2]	No
Yeast (YI-1)	YBR222C	YDL006W	PF00501:AMP-binding	PF00481:PP2C	LC [PF00501:AMP-binding - PF00481:PP2C]	No
Yeast (YI-1)	YER015W	YLR098C	PF00501:AMP-binding	PF04082:Fungal_trans & PF00172:Zn_clus	LC [PF00501:AMP-binding - PF00172:Zn_clus]	No
Yeast (YI-1)	YNL189W	YPL088W	PF00514:Arm & PF01749:IBB	PF00248:Aldo_ket_red	MC [PF00514:Arm - PF00248:Aldo_ket_red] & MC [PF01749:IBB - PF00248:Aldo_ket_red]	No
Yeast (YI-1)	YNL189W	YOR229W	PF00514:Arm & PF01749:IBB	PF00400:WD40	LC [PF00514:Arm - PF00400:WD40] & LC [PF01749:IBB - PF00400:WD40]	No
Yeast (YI-1)	YDR244W	YML042W	PF00515:TPR_1	PF00755:Carn_acyltransf	LC [PF00515:TPR_1 - PF00755:Carn_acyltransf]	No
Yeast (YI-1)	YLR330W	YOR299W	PF00533:BRCT	PF09295:ChAPs	LC [PF00533:BRCT - PF09295:ChAPs]	No
Yeast (YI-1)	YAL021C	YJL112W	PF00560:LRR_1 & PF03372:Exo_endo_phos	PF00400:WD40	LC [PF00560:LRR_1 - PF00400:WD40]	No
Yeast (YI-1)	YDR448W	YMR314W	PF00569:ZZ & PF04433:SWIRM & PF00249:Myb_DNA-binding	PF00227:Proteasome	LC [PF00569:ZZ - PF00227:Proteasome]	No
Yeast (YI-1)	YGL115W	YLR291C	PF00571:CBS	PF01008:IF-2B	MC [PF00571:CBS - PF01008:IF-2B]	No
Yeast (YI-1)	YGL115W	YGL208W	PF00571:CBS	PF04739:AMPKBI	HC [PF00571:CBS - PF04739:AMPKBI]	No
Yeast (YI-1)	YGR203W	YKL171W	PF00581:Rhodanese	PF00069:Pkinase	HC [PF00581:Rhodanese - PF00069:Pkinase]	No
Yeast (YI-1)	YIL007C	YOR117W	PF00595:PDZ	PF00004:AAA	LC [PF00595:PDZ - PF00004:AAA]	No
Yeast (YI-1)	YFL047W	YKL171W	PF00611:FCH & PF00620:RhoGAP & PF00610:DEP	PF00069:Pkinase	MC [PF00610:DEP - PF00069:Pkinase] & MC [PF00611:FCH - PF00069:Pkinase] & MC [PF00620:RhoGAP - PF00069:Pkinase]	No
Yeast (YI-1)	YAL024C	YHR158C	PF00617:RasGEF & PF00618:RasGEF_N	PF01344:Kelch_1	LC [PF00617:RasGEF - PF01344:Kelch_1] & LC [PF00618:RasGEF_N - PF01344:Kelch_1]	No
Yeast (YI-1)	YBR260C	YMR032W	PF00620:RhoGAP & PF00611:FCH	PF00611:FCH	MC [PF00611:FCH - PF00611:FCH] & LC [PF00620:RhoGAP - PF00611:FCH]	No
Yeast (YI-1)	YAL041W	YBR200W	PF00621:RhoGEF & PF00564:PB1	PF00018:SH3_1 & PF00787:PX & PF00564:PB1	MC [PF00564:PB1 - PF00564:PB1] & MC [PF00564:PB1 - PF00787:PX] & HC [PF00564:PB1 - PF00018:SH3_1] & HC [PF00621:RhoGEF - PF00018:SH3_1] & HC [PF00621:RhoGEF - PF00564:PB1]	No
Yeast (YI-1)	YBL047C	YGR241C	PF00627:UBA	PF07651:ANTH	LC [PF00627:UBA - PF07651:ANTH]	No
Yeast (YI-1)	YGL053W	YPL020C	PF00674:DUP	PF02902:Peptidase_C48	LC [PF00674:DUP - PF02902:Peptidase_C48]	No
Yeast (YI-1)	YAR027W	YPL020C	PF00674:DUP	PF02902:Peptidase_C48	LC [PF00674:DUP - PF02902:Peptidase_C48]	No
Yeast (YI-1)	YCR007C	YPL020C	PF00674:DUP	PF02902:Peptidase_C48	LC [PF00674:DUP - PF02902:Peptidase_C48]	No
Yeast (YI-1)	YER052C	YNL135C	PF00696:AA_kinase & PF01842:ACT	PF00254:FKBP_C	LC [PF00696:AA_kinase - PF00254:FKBP_C] & LC [PF01842:ACT - PF00254:FKBP_C]	No
Yeast (YI-1)	YJR076C	YLL019C	PF00735:Septin	PF00069:Pkinase	LC [PF00735:Septin - PF00069:Pkinase]	No
Yeast (YI-1)	YHR107C	YJR076C	PF00735:Septin	PF00735:Septin	HC [PF00735:Septin - PF00735:Septin]	No
Yeast (YI-1)	YAR035W	YER024W	PF00755:Carn_acyltransf	PF00755:Carn_acyltransf	HC [PF00755:Carn_acyltransf - PF00755:Carn_acyltransf]	No
Yeast (YI-1)	YLR026C	YNL044W	PF00804:Syntaxin & PF05739:SNARE	PF03208:PRA1	LC [PF05739:SNARE - PF03208:PRA1]	No
Yeast (YI-1)	YJR091C	YOR265W	PF00806:PUF & PF00076:RRM_1	PF02970:TBCA	LC [PF00076:RRM_1 - PF02970:TBCA]	No
Yeast (YI-1)	YDR397C	YER159C	PF00808:CBFD_NFYB_HMF	PF00808:CBFD_NFYB_HMF	HC [PF00808:CBFD_NFYB_HMF - PF00808:CBFD_NFYB_HMF]	No
Yeast (YI-1)	YGL037C	YNL189W	PF00857:Isochorismatase	PF00514:Arm & PF01749:IBB	MC [PF00857:Isochorismatase - PF00514:Arm]	No
Yeast (YI-1)	YGR121C	YIR038C	PF00909:Ammonium_transp	PF02798:GST_N & PF00043:GST_C	LC [PF00909:Ammonium_transp - PF02798:GST_N] & LC [PF00909:Ammonium_transp - PF00043:GST_C]	No
Yeast (YI-1)	YKR048C	YMR139W	PF00956:NAP	PF00069:Pkinase	HC [PF00956:NAP - PF00069:Pkinase]	No
Yeast (YI-1)	YBR284W	YML035C	PF00962:A_deaminase	PF00962:A_deaminase	HC [PF00962:A_deaminase - PF00962:A_deaminase]	No
Yeast (YI-1)	YJL070C	YML035C	PF00962:A_deaminase	PF00962:A_deaminase	HC [PF00962:A_deaminase - PF00962:A_deaminase]	No
Yeast (YI-1)	YBR126C	YML100W	PF00982:Glyco_transf_20	PF00982:Glyco_transf_20 & PF02358:Trehalose_PPase	HC [PF00982:Glyco_transf_20 - PF00982:Glyco_transf_20] & HC [PF00982:Glyco_transf_20 - PF02358:Trehalose_PPase]	No
Yeast (YI-1)	YBR126C	YMR261C	PF00982:Glyco_transf_20	PF00982:Glyco_transf_20 & PF02358:Trehalose_PPase	HC [PF00982:Glyco_transf_20 - PF00982:Glyco_transf_20] & HC [PF00982:Glyco_transf_20 - PF02358:Trehalose_PPase]	No
Yeast (YI-1)	YDR189W	YLR026C	PF00995:Sec1	PF00804:Syntaxin & PF05739:SNARE	MC [PF00995:Sec1 - PF05739:SNARE] & HC [PF00995:Sec1 - PF00804:Syntaxin]	No
Yeast (YI-1)	YGL095C	YOL018C	PF00995:Sec1	PF05739:SNARE	MC [PF00995:Sec1 - PF05739:SNARE]	No
Yeast (YI-1)	YLR291C	YNL307C	PF01008:IF-2B	PF00069:Pkinase	MC [PF01008:IF-2B - PF00069:Pkinase]	No
Yeast (YI-1)	YLR291C	YML099C	PF01008:IF-2B	PF00172:Zn_clus	MC [PF01008:IF-2B - PF00172:Zn_clus]	No
Yeast (YI-1)	YLR291C	YPR062W	PF01008:IF-2B	PF00383:dCMP_cyt_deam_1	HC [PF01008:IF-2B - PF00383:dCMP_cyt_deam_1]	No
Yeast (YI-1)	YKR026C	YLR291C	PF01008:IF-2B	PF01008:IF-2B	HC [PF01008:IF-2B - PF01008:IF-2B]	No
Yeast (YI-1)	YLR291C	YLR438C-A	PF01008:IF-2B	PF01423:LSM	HC [PF01008:IF-2B - PF01423:LSM]	No
Yeast (YI-1)	YLR291C	YOR380W	PF01008:IF-2B	PF04082:Fungal_trans & PF00172:Zn_clus	LC [PF01008:IF-2B - PF04082:Fungal_trans] & MC [PF01008:IF-2B - PF00172:Zn_clus]	No
Yeast (YI-1)	YLR291C	YLR423C	PF01008:IF-2B	PF04108:APG17	LC [PF01008:IF-2B - PF04108:APG17]	No
Yeast (YI-1)	YHR112C	YNL189W	PF01053:Cys_Met_Meta_PP	PF00514:Arm & PF01749:IBB	MC [PF01053:Cys_Met_Meta_PP - PF01749:IBB] & LC [PF01053:Cys_Met_Meta_PP - PF00514:Arm]	No
Yeast (YI-1)	YGR195W	YOL021C	PF01138:RNase_PH & PF03725:RNase_PH_C	PF00773:RNB	MC [PF01138:RNase_PH - PF00773:RNB]	No
Yeast (YI-1)	YFL060C	YMR096W	PF01174:SNO	PF01680:SOR_SNZ	HC [PF01174:SNO - PF01680:SOR_SNZ]	No
Yeast (YI-1)	YMR095C	YMR096W	PF01174:SNO	PF01680:SOR_SNZ	HC [PF01174:SNO - PF01680:SOR_SNZ]	No
Yeast (YI-1)	YMR095C	YNL333W	PF01174:SNO	PF01680:SOR_SNZ	HC [PF01174:SNO - PF01680:SOR_SNZ]	No
Yeast (YI-1)	YFL060C	YNL333W	PF01174:SNO	PF01680:SOR_SNZ	HC [PF01174:SNO - PF01680:SOR_SNZ]	No
Yeast (YI-1)	YNL113W	YPR110C	PF01193:RNA_pol_L	PF01000:RNA_pol_A_bac & PF01193:RNA_pol_L	HC [PF01193:RNA_pol_L - PF01193:RNA_pol_L] & HC [PF01193:RNA_pol_L - PF01000:RNA_pol_A_bac]	No
Yeast (YI-1)	YGL187C	YML042W	PF01215:COX5B	PF00755:Carn_acyltransf	MC [PF01215:COX5B - PF00755:Carn_acyltransf]	No
Yeast (YI-1)	YGR267C	YNL189W	PF01227:GTP_cyclohydroI	PF00514:Arm & PF01749:IBB	LC [PF01227:GTP_cyclohydroI - PF00514:Arm]	No
Yeast (YI-1)	YJL031C	YPR176C	PF01239:PPTA	PF00432:Prenyltrans	HC [PF01239:PPTA - PF00432:Prenyltrans]	No
Yeast (YI-1)	YDL208W	YHR072W-A	PF01248:Ribosomal_L7Ae	PF04135:Nop10p	LC [PF01248:Ribosomal_L7Ae - PF04135:Nop10p]	No
Yeast (YI-1)	YDL208W	YNL124W	PF01248:Ribosomal_L7Ae	PF04410:Gar1	MC [PF01248:Ribosomal_L7Ae - PF04410:Gar1]	No
Yeast (YI-1)	YDL208W	YLR175W	PF01248:Ribosomal_L7Ae	PF08068:DKCLD & PF01509:TruB_N & PF01472:PUA	LC [PF01248:Ribosomal_L7Ae - PF01472:PUA] & MC [PF01248:Ribosomal_L7Ae - PF01509:TruB_N] & LC [PF01248:Ribosomal_L7Ae - PF08068:DKCLD]	No
Yeast (YI-1)	YHL018W	YLR291C	PF01329:Pterin_4a	PF01008:IF-2B	HC [PF01329:Pterin_4a - PF01008:IF-2B]	No
Yeast (YI-1)	YHL018W	YNL113W	PF01329:Pterin_4a	PF01193:RNA_pol_L	LC [PF01329:Pterin_4a - PF01193:RNA_pol_L]	No
Yeast (YI-1)	YGL130W	YPL228W	PF01331:mRNA_cap_enzyme & PF03919:mRNA_cap_C	PF02940:mRNA_triPase	HC [PF01331:mRNA_cap_enzyme - PF02940:mRNA_triPase] & HC [PF03919:mRNA_cap_C - PF02940:mRNA_triPase]	No
Yeast (YI-1)	YAR007C	YJL173C	PF01336:tRNA_anti & PF04057:Rep-A_N	PF08661:Rep_fac-A_3	LC [PF01336:tRNA_anti - PF08661:Rep_fac-A_3]	No
Yeast (YI-1)	YGR238C	YHR158C	PF01344:Kelch_1	PF01344:Kelch_1	LC [PF01344:Kelch_1 - PF01344:Kelch_1]	No
Yeast (YI-1)	YDR323C	YGL095C	PF01363:FYVE	PF00995:Sec1	LC [PF01363:FYVE - PF00995:Sec1]	No
Yeast (YI-1)	YER021W	YPR108W	PF01399:PCI	PF01399:PCI	HC [PF01399:PCI - PF01399:PCI]	No
Yeast (YI-1)	YGL181W	YMR182C	PF01412:ArfGap & PF00627:UBA	PF00096:zf-C2H2	HC [PF00627:UBA - PF00096:zf-C2H2]	No
Yeast (YI-1)	YGL181W	YGR241C	PF01412:ArfGap & PF00627:UBA	PF07651:ANTH	LC [PF00627:UBA - PF07651:ANTH] & LC [PF01412:ArfGap - PF07651:ANTH]	No
Yeast (YI-1)	YGL181W	YHR161C	PF01412:ArfGap & PF00627:UBA	PF07651:ANTH	LC [PF00627:UBA - PF07651:ANTH] & LC [PF01412:ArfGap - PF07651:ANTH]	No
Yeast (YI-1)	YBL026W	YGR158C	PF01423:LSM	PF01138:RNase_PH	HC [PF01423:LSM - PF01138:RNase_PH]	No
Yeast (YI-1)	YBL026W	YLR438C-A	PF01423:LSM	PF01423:LSM	HC [PF01423:LSM - PF01423:LSM]	No
Yeast (YI-1)	YDR378C	YER146W	PF01423:LSM	PF01423:LSM	HC [PF01423:LSM - PF01423:LSM]	No
Yeast (YI-1)	YDR378C	YLR438C-A	PF01423:LSM	PF01423:LSM	HC [PF01423:LSM - PF01423:LSM]	No
Yeast (YI-1)	YJR022W	YLR438C-A	PF01423:LSM	PF01423:LSM	HC [PF01423:LSM - PF01423:LSM]	No
Yeast (YI-1)	YFL017W-A	YOR159C	PF01423:LSM	PF01423:LSM	HC [PF01423:LSM - PF01423:LSM]	No
Yeast (YI-1)	YOR159C	YPR182W	PF01423:LSM	PF01423:LSM	HC [PF01423:LSM - PF01423:LSM]	No
Yeast (YI-1)	YER146W	YNL147W	PF01423:LSM	PF01423:LSM	HC [PF01423:LSM - PF01423:LSM]	No
Yeast (YI-1)	YLR438C-A	YNL147W	PF01423:LSM	PF01423:LSM	HC [PF01423:LSM - PF01423:LSM]	No
Yeast (YI-1)	YLR438C-A	YOR159C	PF01423:LSM	PF01423:LSM	HC [PF01423:LSM - PF01423:LSM]	No
Yeast (YI-1)	YER112W	YLR438C-A	PF01423:LSM	PF01423:LSM	HC [PF01423:LSM - PF01423:LSM]	No
Yeast (YI-1)	YLR275W	YPR182W	PF01423:LSM	PF01423:LSM	HC [PF01423:LSM - PF01423:LSM]	No
Yeast (YI-1)	YJL124C	YLR438C-A	PF01423:LSM	PF01423:LSM	HC [PF01423:LSM - PF01423:LSM]	No
Yeast (YI-1)	YER146W	YJL124C	PF01423:LSM	PF01423:LSM	HC [PF01423:LSM - PF01423:LSM]	No
Yeast (YI-1)	YDR328C	YLR368W	PF01466:Skp1 & PF03931:Skp1_POZ	PF00646:F-box	HC [PF01466:Skp1 - PF00646:F-box] & HC [PF03931:Skp1_POZ - PF00646:F-box]	No
Yeast (YI-1)	YDR328C	YIL046W	PF01466:Skp1 & PF03931:Skp1_POZ	PF00646:F-box & PF00400:WD40	MC [PF01466:Skp1 - PF00400:WD40] & MC [PF03931:Skp1_POZ - PF00400:WD40] & HC [PF01466:Skp1 - PF00646:F-box] & HC [PF03931:Skp1_POZ - PF00646:F-box]	No
Yeast (YI-1)	YDR328C	YFL009W	PF01466:Skp1 & PF03931:Skp1_POZ	PF00646:F-box & PF00400:WD40	MC [PF01466:Skp1 - PF00400:WD40] & MC [PF03931:Skp1_POZ - PF00400:WD40] & HC [PF01466:Skp1 - PF00646:F-box] & HC [PF03931:Skp1_POZ - PF00646:F-box]	No
Yeast (YI-1)	YGR010W	YLR328W	PF01467:CTP_transf_2	PF01467:CTP_transf_2	HC [PF01467:CTP_transf_2 - PF01467:CTP_transf_2]	No
Yeast (YI-1)	YJL137C	YLR258W	PF01501:Glyco_transf_8	PF05693:Glycogen_syn	HC [PF01501:Glyco_transf_8 - PF05693:Glycogen_syn]	No
Yeast (YI-1)	YDR205W	YNR039C	PF01545:Cation_efflux	PF01545:Cation_efflux	MC [PF01545:Cation_efflux - PF01545:Cation_efflux]	No
Yeast (YI-1)	YKL001C	YNL311C	PF01583:APS_kinase	PF00646:F-box	LC [PF01583:APS_kinase - PF00646:F-box]	No
Yeast (YI-1)	YJL155C	YLR345W	PF01591:6PF2K & PF00300:PGAM	PF01591:6PF2K & PF00300:PGAM	MC [PF00300:PGAM - PF00300:PGAM] & HC [PF00300:PGAM - PF01591:6PF2K] & HC [PF01591:6PF2K - PF00300:PGAM]	No
Yeast (YI-1)	YGR261C	YOR380W	PF01602:Adaptin_N	PF04082:Fungal_trans & PF00172:Zn_clus	LC [PF01602:Adaptin_N - PF00172:Zn_clus]	No
Yeast (YI-1)	YJL151C	YNL204C	PF01679:UPF0057	PF01412:ArfGap	MC [PF01679:UPF0057 - PF01412:ArfGap]	No
Yeast (YI-1)	YMR096W	YNL334C	PF01680:SOR_SNZ	PF01174:SNO	HC [PF01680:SOR_SNZ - PF01174:SNO]	No
Yeast (YI-1)	YNL333W	YNL334C	PF01680:SOR_SNZ	PF01174:SNO	HC [PF01680:SOR_SNZ - PF01174:SNO]	No
Yeast (YI-1)	YFL059W	YFL060C	PF01680:SOR_SNZ	PF01174:SNO	HC [PF01680:SOR_SNZ - PF01174:SNO]	No
Yeast (YI-1)	YFL059W	YNL334C	PF01680:SOR_SNZ	PF01174:SNO	HC [PF01680:SOR_SNZ - PF01174:SNO]	No
Yeast (YI-1)	YFL059W	YMR096W	PF01680:SOR_SNZ	PF01680:SOR_SNZ	HC [PF01680:SOR_SNZ - PF01680:SOR_SNZ]	No
Yeast (YI-1)	YMR096W	YNL333W	PF01680:SOR_SNZ	PF01680:SOR_SNZ	HC [PF01680:SOR_SNZ - PF01680:SOR_SNZ]	No
Yeast (YI-1)	YFL059W	YNL333W	PF01680:SOR_SNZ	PF01680:SOR_SNZ	HC [PF01680:SOR_SNZ - PF01680:SOR_SNZ]	No
Yeast (YI-1)	YAL046C	YDR098C	PF01722:BolA	PF00462:Glutaredoxin & PF00085:Thioredoxin	LC [PF01722:BolA - PF00085:Thioredoxin] & LC [PF01722:BolA - PF00462:Glutaredoxin]	No
Yeast (YI-1)	YAL044W-A	YDR098C	PF01722:BolA	PF00462:Glutaredoxin & PF00085:Thioredoxin	LC [PF01722:BolA - PF00085:Thioredoxin] & LC [PF01722:BolA - PF00462:Glutaredoxin]	No
Yeast (YI-1)	YAL046C	YER174C	PF01722:BolA	PF00462:Glutaredoxin & PF00085:Thioredoxin	LC [PF01722:BolA - PF00085:Thioredoxin] & LC [PF01722:BolA - PF00462:Glutaredoxin]	No
Yeast (YI-1)	YAL044W-A	YER174C	PF01722:BolA	PF00462:Glutaredoxin & PF00085:Thioredoxin	LC [PF01722:BolA - PF00085:Thioredoxin] & LC [PF01722:BolA - PF00462:Glutaredoxin]	No
Yeast (YI-1)	YFR047C	YNL189W	PF01729:QRPTase_C & PF02749:QRPTase_N	PF00514:Arm & PF01749:IBB	MC [PF01729:QRPTase_C - PF01749:IBB] & MC [PF01729:QRPTase_C - PF00514:Arm] & MC [PF02749:QRPTase_N - PF00514:Arm] & LC [PF02749:QRPTase_N - PF01749:IBB]	No
Yeast (YI-1)	YHR193C	YPL037C	PF01849:NAC & PF00627:UBA	PF01849:NAC	MC [PF00627:UBA - PF01849:NAC] & MC [PF01849:NAC - PF01849:NAC]	No
Yeast (YI-1)	YIL103W	YKL191W	PF01866:Diphthamide_syn	PF01866:Diphthamide_syn	HC [PF01866:Diphthamide_syn - PF01866:Diphthamide_syn]	No
Yeast (YI-1)	YGR144W	YNL189W	PF01946:Thi4	PF00514:Arm & PF01749:IBB	HC [PF01946:Thi4 - PF00514:Arm] & LC [PF01946:Thi4 - PF01749:IBB]	No
Yeast (YI-1)	YMR322C	YPL280W	PF01965:DJ-1_PfpI	PF01965:DJ-1_PfpI	HC [PF01965:DJ-1_PfpI - PF01965:DJ-1_PfpI]	No
Yeast (YI-1)	YMR322C	YOR391C	PF01965:DJ-1_PfpI	PF01965:DJ-1_PfpI	HC [PF01965:DJ-1_PfpI - PF01965:DJ-1_PfpI]	No
Yeast (YI-1)	YBL057C	YMR276W	PF01981:PTH2	PF00240:ubiquitin & PF00627:UBA	LC [PF01981:PTH2 - PF00627:UBA]	No
Yeast (YI-1)	YHR113W	YNL189W	PF02127:Peptidase_M18	PF00514:Arm & PF01749:IBB	LC [PF02127:Peptidase_M18 - PF00514:Arm] & MC [PF02127:Peptidase_M18 - PF01749:IBB]	No
Yeast (YI-1)	YHR113W	YKL103C	PF02127:Peptidase_M18	PF02127:Peptidase_M18	HC [PF02127:Peptidase_M18 - PF02127:Peptidase_M18]	No
Yeast (YI-1)	YDL092W	YKL122C	PF02290:SRP14	PF05486:SRP9	HC [PF02290:SRP14 - PF05486:SRP9]	No
Yeast (YI-1)	YDL100C	YDR304C	PF02374:ArsA_ATPase	PF00160:Pro_isomerase	HC [PF02374:ArsA_ATPase - PF00160:Pro_isomerase]	No
Yeast (YI-1)	YDL100C	YHR057C	PF02374:ArsA_ATPase	PF00160:Pro_isomerase	HC [PF02374:ArsA_ATPase - PF00160:Pro_isomerase]	No
Yeast (YI-1)	YDL100C	YOL111C	PF02374:ArsA_ATPase	PF00240:ubiquitin	MC [PF02374:ArsA_ATPase - PF00240:ubiquitin]	No
Yeast (YI-1)	YDL100C	YIL162W	PF02374:ArsA_ATPase	PF00251:Glyco_hydro_32N & PF08244:Glyco_hydro_32C	LC [PF02374:ArsA_ATPase - PF08244:Glyco_hydro_32C] & MC [PF02374:ArsA_ATPase - PF00251:Glyco_hydro_32N]	No
Yeast (YI-1)	YDL100C	YDR513W	PF02374:ArsA_ATPase	PF00462:Glutaredoxin	HC [PF02374:ArsA_ATPase - PF00462:Glutaredoxin]	No
Yeast (YI-1)	YDL100C	YML101C	PF02374:ArsA_ATPase	PF02845:CUE	HC [PF02374:ArsA_ATPase - PF02845:CUE]	No
Yeast (YI-1)	YDL100C	YOL126C	PF02374:ArsA_ATPase	PF02866:Ldh_1_C & PF00056:Ldh_1_N	HC [PF02374:ArsA_ATPase - PF02866:Ldh_1_C] & MC [PF02374:ArsA_ATPase - PF00056:Ldh_1_N]	No
Yeast (YI-1)	YKR072C	YML016C	PF02441:Flavoprotein	PF00149:Metallophos	LC [PF02441:Flavoprotein - PF00149:Metallophos]	No
Yeast (YI-1)	YAL032C	YPL151C	PF02731:SKIP_SNW	PF00400:WD40	LC [PF02731:SKIP_SNW - PF00400:WD40]	No
Yeast (YI-1)	YAL032C	YJL112W	PF02731:SKIP_SNW	PF00400:WD40	LC [PF02731:SKIP_SNW - PF00400:WD40]	No
Yeast (YI-1)	YAL032C	YLR345W	PF02731:SKIP_SNW	PF01591:6PF2K & PF00300:PGAM	LC [PF02731:SKIP_SNW - PF00300:PGAM]	No
Yeast (YI-1)	YDR502C	YLR180W	PF02773:S-AdoMet_synt_C & PF02772:S-AdoMet_synt_M & PF00438:S-AdoMet_synt_N	PF02773:S-AdoMet_synt_C & PF02772:S-AdoMet_synt_M & PF00438:S-AdoMet_synt_N	HC [PF00438:S-AdoMet_synt_N - PF00438:S-AdoMet_synt_N] & HC [PF00438:S-AdoMet_synt_N - PF02772:S-AdoMet_synt_M] & HC [PF00438:S-AdoMet_synt_N - PF02773:S-AdoMet_synt_C] & HC [PF02772:S-AdoMet_synt_M - PF02773:S-AdoMet_synt_C] & HC [PF02772:S-AdoMet_synt_M - PF00438:S-AdoMet_synt_N] & HC [PF02773:S-AdoMet_synt_C - PF00438:S-AdoMet_synt_N] & HC [PF02773:S-AdoMet_synt_C - PF02772:S-AdoMet_synt_M]	No
Yeast (YI-1)	YIR038C	YNL217W	PF02798:GST_N & PF00043:GST_C	PF00149:Metallophos	LC [PF00043:GST_C - PF00149:Metallophos] & MC [PF02798:GST_N - PF00149:Metallophos]	No
Yeast (YI-1)	YIR038C	YOL018C	PF02798:GST_N & PF00043:GST_C	PF05739:SNARE	LC [PF00043:GST_C - PF05739:SNARE]	No
Yeast (YI-1)	YER081W	YIL074C	PF02826:2-Hacid_dh_C & PF00389:2-Hacid_dh	PF02826:2-Hacid_dh_C & PF00389:2-Hacid_dh	HC [PF00389:2-Hacid_dh - PF00389:2-Hacid_dh] & HC [PF00389:2-Hacid_dh - PF02826:2-Hacid_dh_C] & HC [PF02826:2-Hacid_dh_C - PF02826:2-Hacid_dh_C] & HC [PF02826:2-Hacid_dh_C - PF00389:2-Hacid_dh]	No
Yeast (YI-1)	YBL037W	YJR058C	PF02883:Alpha_adaptinC2 & PF01602:Adaptin_N	PF01217:Clat_adaptor_s	HC [PF01602:Adaptin_N - PF01217:Clat_adaptor_s] & HC [PF02883:Alpha_adaptinC2 - PF01217:Clat_adaptor_s]	No
Yeast (YI-1)	YBL078C	YNL223W	PF02991:MAP1_LC3	PF03416:Peptidase_C54	HC [PF02991:MAP1_LC3 - PF03416:Peptidase_C54]	No
Yeast (YI-1)	YBL078C	YNR007C	PF02991:MAP1_LC3	PF03986:Autophagy_N & PF03987:Autophagy_act_C	MC [PF02991:MAP1_LC3 - PF03986:Autophagy_N] & MC [PF02991:MAP1_LC3 - PF03987:Autophagy_act_C]	No
Yeast (YI-1)	YGR233C	YPL031C	PF03105:SPX & PF00023:Ank	PF00069:Pkinase	HC [PF00023:Ank - PF00069:Pkinase]	No
Yeast (YI-1)	YGR233C	YOL145C	PF03105:SPX & PF00023:Ank	PF00515:TPR_1	HC [PF00023:Ank - PF00515:TPR_1]	No
Yeast (YI-1)	YCR009C	YDR388W	PF03114:BAR	PF03114:BAR & PF00018:SH3_1	LC [PF03114:BAR - PF03114:BAR] & HC [PF03114:BAR - PF00018:SH3_1]	No
Yeast (YI-1)	YDR388W	YOR181W	PF03114:BAR & PF00018:SH3_1	PF00568:WH1	HC [PF00018:SH3_1 - PF00568:WH1]	No
Yeast (YI-1)	YDR388W	YGL181W	PF03114:BAR & PF00018:SH3_1	PF01412:ArfGap & PF00627:UBA	MC [PF00018:SH3_1 - PF00627:UBA] & HC [PF00018:SH3_1 - PF01412:ArfGap]	No
Yeast (YI-1)	YNL032W	YNL056W	PF03162:Y_phosphatase2	PF03162:Y_phosphatase2	HC [PF03162:Y_phosphatase2 - PF03162:Y_phosphatase2]	No
Yeast (YI-1)	YNL056W	YNL099C	PF03162:Y_phosphatase2	PF03162:Y_phosphatase2	HC [PF03162:Y_phosphatase2 - PF03162:Y_phosphatase2]	No
Yeast (YI-1)	YNL044W	YNL263C	PF03208:PRA1	PF03878:YIF1	MC [PF03208:PRA1 - PF03878:YIF1]	No
Yeast (YI-1)	YCR004C	YDR032C	PF03358:FMN_red	PF03358:FMN_red	MC [PF03358:FMN_red - PF03358:FMN_red]	No
Yeast (YI-1)	YDR173C	YMR042W	PF03770:IPK	PF00319:SRF-TF	HC [PF03770:IPK - PF00319:SRF-TF]	No
Yeast (YI-1)	YDR173C	YMR043W	PF03770:IPK	PF00319:SRF-TF	HC [PF03770:IPK - PF00319:SRF-TF]	No
Yeast (YI-1)	YGR218W	YMR047C	PF03810:IBN_N	PF04096:Nucleoporin2	HC [PF03810:IBN_N - PF04096:Nucleoporin2]	No
Yeast (YI-1)	YML095C	YPL022W	PF03834:Rad10	PF02732:ERCC4	LC [PF03834:Rad10 - PF02732:ERCC4]	No
Yeast (YI-1)	YNL263C	YPR028W	PF03878:YIF1	PF03134:TB2_DP1_HVA22	MC [PF03878:YIF1 - PF03134:TB2_DP1_HVA22]	No
Yeast (YI-1)	YBR156C	YPL209C	PF03941:INCENP_ARK-bind	PF00069:Pkinase	LC [PF03941:INCENP_ARK-bind - PF00069:Pkinase]	No
Yeast (YI-1)	YBR279W	YOR123C	PF03985:Paf1	PF04004:Leo1	MC [PF03985:Paf1 - PF04004:Leo1]	No
Yeast (YI-1)	YKR068C	YOR115C	PF04051:TRAPP	PF04051:TRAPP	HC [PF04051:TRAPP - PF04051:TRAPP]	No
Yeast (YI-1)	YDR472W	YKR068C	PF04051:TRAPP	PF04051:TRAPP	HC [PF04051:TRAPP - PF04051:TRAPP]	No
Yeast (YI-1)	YNL288W	YNR052C	PF04078:Rcd1	PF04857:CAF1	MC [PF04078:Rcd1 - PF04857:CAF1]	No
Yeast (YI-1)	YOR380W	YPL031C	PF04082:Fungal_trans & PF00172:Zn_clus	PF00069:Pkinase	MC [PF00172:Zn_clus - PF00069:Pkinase] & MC [PF04082:Fungal_trans - PF00069:Pkinase]	No
Yeast (YI-1)	YBR150C	YOL089C	PF04082:Fungal_trans & PF00172:Zn_clus	PF04082:Fungal_trans & PF00172:Zn_clus	HC [PF00172:Zn_clus - PF00172:Zn_clus] & LC [PF00172:Zn_clus - PF04082:Fungal_trans] & LC [PF04082:Fungal_trans - PF04082:Fungal_trans] & LC [PF04082:Fungal_trans - PF00172:Zn_clus]	No
Yeast (YI-1)	YML077W	YOR115C	PF04099:Sybindin	PF04051:TRAPP	HC [PF04099:Sybindin - PF04051:TRAPP]	No
Yeast (YI-1)	YEL053C	YPR051W	PF04112:Mak10	PF00583:Acetyltransf_1	HC [PF04112:Mak10 - PF00583:Acetyltransf_1]	No
Yeast (YI-1)	YHR072W-A	YNL124W	PF04135:Nop10p	PF04410:Gar1	LC [PF04135:Nop10p - PF04410:Gar1]	No
Yeast (YI-1)	YHR066W	YPR143W	PF04427:Brix	PF07890:Rrp15p	LC [PF04427:Brix - PF07890:Rrp15p]	No
Yeast (YI-1)	YDR312W	YPR143W	PF04427:Brix	PF07890:Rrp15p	LC [PF04427:Brix - PF07890:Rrp15p]	No
Yeast (YI-1)	YBR201W	YML029W	PF04511:DER1	PF00240:ubiquitin	LC [PF04511:DER1 - PF00240:ubiquitin]	No
Yeast (YI-1)	YDR411C	YML029W	PF04511:DER1	PF00240:ubiquitin	LC [PF04511:DER1 - PF00240:ubiquitin]	No
Yeast (YI-1)	YBR254C	YKR068C	PF04628:Sedlin_N	PF04051:TRAPP	MC [PF04628:Sedlin_N - PF04051:TRAPP]	No
Yeast (YI-1)	YCL066W	YHR084W	PF04769:MAT_Alpha1	PF02200:STE	MC [PF04769:MAT_Alpha1 - PF02200:STE]	No
Yeast (YI-1)	YNL049C	YPR181C	PF04810:zf-Sec23_Sec24 & PF04811:Sec23_trunk & PF04815:Sec23_helical & PF08033:Sec23_BS & PF00626:Gelsolin	PF04811:Sec23_trunk & PF04815:Sec23_helical & PF08033:Sec23_BS & PF04810:zf-Sec23_Sec24 & PF00626:Gelsolin	HC [PF00626:Gelsolin - PF00626:Gelsolin] & LC [PF00626:Gelsolin - PF04810:zf-Sec23_Sec24] & HC [PF00626:Gelsolin - PF04811:Sec23_trunk] & HC [PF00626:Gelsolin - PF04815:Sec23_helical] & LC [PF04810:zf-Sec23_Sec24 - PF04810:zf-Sec23_Sec24] & MC [PF04810:zf-Sec23_Sec24 - PF04811:Sec23_trunk] & HC [PF04811:Sec23_trunk - PF04811:Sec23_trunk] & HC [PF04811:Sec23_trunk - PF04815:Sec23_helical] & LC [PF…	No
Yeast (YI-1)	YHR098C	YPR181C	PF04810:zf-Sec23_Sec24 & PF04811:Sec23_trunk & PF04815:Sec23_helical & PF08033:Sec23_BS & PF00626:Gelsolin	PF04811:Sec23_trunk & PF04815:Sec23_helical & PF08033:Sec23_BS & PF04810:zf-Sec23_Sec24 & PF00626:Gelsolin	HC [PF00626:Gelsolin - PF00626:Gelsolin] & LC [PF00626:Gelsolin - PF04810:zf-Sec23_Sec24] & HC [PF00626:Gelsolin - PF04811:Sec23_trunk] & HC [PF00626:Gelsolin - PF04815:Sec23_helical] & LC [PF04810:zf-Sec23_Sec24 - PF04810:zf-Sec23_Sec24] & MC [PF04810:zf-Sec23_Sec24 - PF04811:Sec23_trunk] & HC [PF04811:Sec23_trunk - PF04811:Sec23_trunk] & HC [PF04811:Sec23_trunk - PF04815:Sec23_helical] & LC [PF…	No
Yeast (YI-1)	YIL109C	YPR181C	PF04811:Sec23_trunk & PF04815:Sec23_helical & PF04810:zf-Sec23_Sec24 & PF08033:Sec23_BS & PF00626:Gelsolin	PF04811:Sec23_trunk & PF04815:Sec23_helical & PF08033:Sec23_BS & PF04810:zf-Sec23_Sec24 & PF00626:Gelsolin	HC [PF00626:Gelsolin - PF00626:Gelsolin] & LC [PF00626:Gelsolin - PF04810:zf-Sec23_Sec24] & HC [PF00626:Gelsolin - PF04811:Sec23_trunk] & HC [PF00626:Gelsolin - PF04815:Sec23_helical] & LC [PF04810:zf-Sec23_Sec24 - PF04810:zf-Sec23_Sec24] & MC [PF04810:zf-Sec23_Sec24 - PF04811:Sec23_trunk] & HC [PF04811:Sec23_trunk - PF04811:Sec23_trunk] & HC [PF04811:Sec23_trunk - PF04815:Sec23_helical] & LC [PF…	No
Yeast (YI-1)	YDR363W-A	YJR084W	PF05160:DSS1_SEM1	PF01399:PCI	LC [PF05160:DSS1_SEM1 - PF01399:PCI]	No
Yeast (YI-1)	YBR133C	YGL187C	PF05185:PRMT5	PF01215:COX5B	LC [PF05185:PRMT5 - PF01215:COX5B]	No
Yeast (YI-1)	YJL183W	YPL094C	PF05637:Glyco_transf_34	PF03839:Sec62	MC [PF05637:Glyco_transf_34 - PF03839:Sec62]	No
Yeast (YI-1)	YDR245W	YJL183W	PF05637:Glyco_transf_34	PF05637:Glyco_transf_34	HC [PF05637:Glyco_transf_34 - PF05637:Glyco_transf_34]	No
Yeast (YI-1)	YLR258W	YPL031C	PF05693:Glycogen_syn	PF00069:Pkinase	LC [PF05693:Glycogen_syn - PF00069:Pkinase]	No
Yeast (YI-1)	YJR102C	YMR077C	PF05871:ESCRT-II	PF03357:Snf7	MC [PF05871:ESCRT-II - PF03357:Snf7]	No
Yeast (YI-1)	YJR102C	YPL002C	PF05871:ESCRT-II	PF04157:EAP30	LC [PF05871:ESCRT-II - PF04157:EAP30]	No
Yeast (YI-1)	YJR102C	YLR417W	PF05871:ESCRT-II	PF04157:EAP30	LC [PF05871:ESCRT-II - PF04157:EAP30]	No
Yeast (YI-1)	YOL149W	YOR167C	PF06058:DCP1	PF01200:Ribosomal_S28e	LC [PF06058:DCP1 - PF01200:Ribosomal_S28e]	No
Yeast (YI-1)	YHR161C	YIL095W	PF07651:ANTH	PF00069:Pkinase	LC [PF07651:ANTH - PF00069:Pkinase]	No
Yeast (YI-1)	YGR241C	YIL095W	PF07651:ANTH	PF00069:Pkinase	LC [PF07651:ANTH - PF00069:Pkinase]	No
Yeast (YI-1)	YIR017C	YLR423C	PF07716:bZIP_2	PF04108:APG17	LC [PF07716:bZIP_2 - PF04108:APG17]	No
Yeast (YI-1)	YGL156W	YKL103C	PF07748:Glyco_hydro_38C & PF01074:Glyco_hydro_38	PF02127:Peptidase_M18	LC [PF01074:Glyco_hydro_38 - PF02127:Peptidase_M18]	No
Yeast (YI-1)	YDR353W	YGR209C	PF07992:Pyr_redox_2 & PF00070:Pyr_redox	PF00085:Thioredoxin	MC [PF00070:Pyr_redox - PF00085:Thioredoxin]	No
Yeast (YI-1)	YDR353W	YHR106W	PF07992:Pyr_redox_2 & PF00070:Pyr_redox	PF07992:Pyr_redox_2 & PF00070:Pyr_redox	HC [PF00070:Pyr_redox - PF00070:Pyr_redox] & LC [PF07992:Pyr_redox_2 - PF07992:Pyr_redox_2]	No
Yeast (YI-1)	YBR131W	YGL124C	PF08217:DUF1712	PF03164:Mon1	LC [PF08217:DUF1712 - PF03164:Mon1]	No
Yeast (YI-1)	YGL238W	YOR185C	PF08506:Cse1 & PF03810:IBN_N	PF00071:Ras	LC [PF03810:IBN_N - PF00071:Ras]	No
Yeast (YI-1)	YGL238W	YLR293C	PF08506:Cse1 & PF03810:IBN_N	PF00071:Ras	LC [PF03810:IBN_N - PF00071:Ras]	No
Yeast (YI-1)	YGL238W	YNL189W	PF08506:Cse1 & PF03810:IBN_N	PF00514:Arm & PF01749:IBB	MC [PF03810:IBN_N - PF00514:Arm] & HC [PF03810:IBN_N - PF01749:IBB] & MC [PF08506:Cse1 - PF01749:IBB]	No
Yeast (YI-1)	YDR100W	YPL020C	PF08507:COPI_assoc	PF02902:Peptidase_C48	LC [PF08507:COPI_assoc - PF02902:Peptidase_C48]	No
Yeast (YI-1)	YBR103W	YHL004W	PF08513:LisH & PF00400:WD40	PF00318:Ribosomal_S2	HC [PF00400:WD40 - PF00318:Ribosomal_S2]	No
Yeast (YI-1)	YBR103W	YMR061W	PF08513:LisH & PF00400:WD40	PF05843:Suf	LC [PF00400:WD40 - PF05843:Suf]	No
Yeast (YI-1)	YDR473C	YLR423C	PF08572:PRP3	PF04108:APG17	LC [PF08572:PRP3 - PF04108:APG17]	No
Yeast (YI-1)	YER059W	YPL031C	PF08613:Cyclin	PF00069:Pkinase	LC [PF08613:Cyclin - PF00069:Pkinase]	No
Yeast (YI-1)	YGL134W	YPL031C	PF08613:Cyclin	PF00069:Pkinase	LC [PF08613:Cyclin - PF00069:Pkinase]	No
Yeast (YI-1)	YIL050W	YPL031C	PF08613:Cyclin	PF00069:Pkinase	LC [PF08613:Cyclin - PF00069:Pkinase]	No
Yeast (YI-1)	YOL001W	YPL031C	PF08613:Cyclin	PF00069:Pkinase	LC [PF08613:Cyclin - PF00069:Pkinase]	No
Yeast (YI-1)	YMR159C	YPL149W	PF08614:ATG16	PF04106:APG5	LC [PF08614:ATG16 - PF04106:APG5]	No
Yeast (YI-1)	YDL076C	YLR098C	PF08642:Rxt3	PF04082:Fungal_trans & PF00172:Zn_clus	LC [PF08642:Rxt3 - PF00172:Zn_clus]	No
Yeast (YI-1)	YGR113W	YLR423C	PF08653:DASH_Dam1	PF04108:APG17	LC [PF08653:DASH_Dam1 - PF04108:APG17]	No
Yeast (YI-1)	YKL052C	YKR083C	PF08655:DASH_Ask1	PF08654:DASH_Dad2	LC [PF08655:DASH_Ask1 - PF08654:DASH_Dad2]	No
Yeast (YI-1)	YJL173C	YNL312W	PF08661:Rep_fac-A_3	PF01336:tRNA_anti & PF08784:RPA_C	LC [PF08661:Rep_fac-A_3 - PF08784:RPA_C] & LC [PF08661:Rep_fac-A_3 - PF01336:tRNA_anti]	No
Yeast (YI-1)	YDL105W	YOL034W	PF08743:Nse4	PF02463:SMC_N	LC [PF08743:Nse4 - PF02463:SMC_N]	No
Yeast (YI-1)	YDR214W	YMR186W	PF09229:Aha1_N	PF00183:HSP90 & PF02518:HATPase_c	LC [PF09229:Aha1_N - PF00183:HSP90] & LC [PF09229:Aha1_N - PF02518:HATPase_c]	No
Yeast (YI-1)	YDR214W	YPL240C	PF09229:Aha1_N	PF00183:HSP90 & PF02518:HATPase_c	LC [PF09229:Aha1_N - PF00183:HSP90] & LC [PF09229:Aha1_N - PF02518:HATPase_c]	No
Yeast (YI-1)	YBR080C	YBR080C	PF00004:AAA & PF02933:CDC48_2 & PF02359:CDC48_N	PF00004:AAA & PF02933:CDC48_2 & PF02359:CDC48_N	HC [PF00004:AAA - PF00004:AAA] & HC [PF00004:AAA - PF02359:CDC48_N] & HC [PF00004:AAA - PF02933:CDC48_2] & HC [PF02359:CDC48_N - PF02933:CDC48_2] & HC [PF02359:CDC48_N - PF00004:AAA] & HC [PF02933:CDC48_2 - PF00004:AAA] & HC [PF02933:CDC48_2 - PF02359:CDC48_N]	Yes
Yeast (YI-1)	YBR072W	YBR072W	PF00011:HSP20	PF00011:HSP20	LC [PF00011:HSP20 - PF00011:HSP20]	Yes
Yeast (YI-1)	YDR171W	YDR171W	PF00011:HSP20	PF00011:HSP20	LC [PF00011:HSP20 - PF00011:HSP20]	Yes
Yeast (YI-1)	YBR233W	YBR233W	PF00013:KH_1	PF00013:KH_1	HC [PF00013:KH_1 - PF00013:KH_1]	Yes
Yeast (YI-1)	YHR129C	YHR129C	PF00022:Actin	PF00022:Actin	HC [PF00022:Actin - PF00022:Actin]	Yes
Yeast (YI-1)	YFL039C	YFL039C	PF00022:Actin	PF00022:Actin	HC [PF00022:Actin - PF00022:Actin]	Yes
Yeast (YI-1)	YIL033C	YIL033C	PF00027:cNMP_binding & PF02197:RIIa	PF00027:cNMP_binding & PF02197:RIIa	HC [PF00027:cNMP_binding - PF00027:cNMP_binding] & LC [PF00027:cNMP_binding - PF02197:RIIa] & LC [PF02197:RIIa - PF00027:cNMP_binding]	Yes
Yeast (YI-1)	YLL060C	YLL060C	PF00043:GST_C & PF02798:GST_N	PF00043:GST_C & PF02798:GST_N	HC [PF00043:GST_C - PF00043:GST_C] & HC [PF00043:GST_C - PF02798:GST_N] & HC [PF02798:GST_N - PF02798:GST_N] & HC [PF02798:GST_N - PF00043:GST_C]	Yes
Yeast (YI-1)	YIR035C	YIR035C	PF00106:adh_short	PF00106:adh_short	HC [PF00106:adh_short - PF00106:adh_short]	Yes
Yeast (YI-1)	YIR036C	YIR036C	PF00106:adh_short	PF00106:adh_short	HC [PF00106:adh_short - PF00106:adh_short]	Yes
Yeast (YI-1)	YHR137W	YHR137W	PF00155:Aminotran_1_2	PF00155:Aminotran_1_2	HC [PF00155:Aminotran_1_2 - PF00155:Aminotran_1_2]	Yes
Yeast (YI-1)	YML106W	YML106W	PF00156:Pribosyltran	PF00156:Pribosyltran	HC [PF00156:Pribosyltran - PF00156:Pribosyltran]	Yes
Yeast (YI-1)	YDR399W	YDR399W	PF00156:Pribosyltran	PF00156:Pribosyltran	HC [PF00156:Pribosyltran - PF00156:Pribosyltran]	Yes
Yeast (YI-1)	YIL105C	YIL105C	PF00169:PH	PF00169:PH	HC [PF00169:PH - PF00169:PH]	Yes
Yeast (YI-1)	YBR006W	YBR006W	PF00171:Aldedh	PF00171:Aldedh	HC [PF00171:Aldedh - PF00171:Aldedh]	Yes
Yeast (YI-1)	YMR170C	YMR170C	PF00171:Aldedh	PF00171:Aldedh	HC [PF00171:Aldedh - PF00171:Aldedh]	Yes
Yeast (YI-1)	YDR520C	YDR520C	PF00172:Zn_clus	PF00172:Zn_clus	HC [PF00172:Zn_clus - PF00172:Zn_clus]	Yes
Yeast (YI-1)	YOR162C	YOR162C	PF00172:Zn_clus	PF00172:Zn_clus	HC [PF00172:Zn_clus - PF00172:Zn_clus]	Yes
Yeast (YI-1)	YDR256C	YDR256C	PF00199:Catalase & PF06628:Catalase-rel	PF00199:Catalase & PF06628:Catalase-rel	HC [PF00199:Catalase - PF00199:Catalase] & HC [PF00199:Catalase - PF06628:Catalase-rel] & HC [PF06628:Catalase-rel - PF06628:Catalase-rel] & HC [PF06628:Catalase-rel - PF00199:Catalase]	Yes
Yeast (YI-1)	YML029W	YML029W	PF00240:ubiquitin	PF00240:ubiquitin	HC [PF00240:ubiquitin - PF00240:ubiquitin]	Yes
Yeast (YI-1)	YPL088W	YPL088W	PF00248:Aldo_ket_red	PF00248:Aldo_ket_red	HC [PF00248:Aldo_ket_red - PF00248:Aldo_ket_red]	Yes
Yeast (YI-1)	YDL084W	YDL084W	PF00270:DEAD & PF00271:Helicase_C	PF00270:DEAD & PF00271:Helicase_C	HC [PF00270:DEAD - PF00270:DEAD] & HC [PF00270:DEAD - PF00271:Helicase_C] & HC [PF00271:Helicase_C - PF00271:Helicase_C] & HC [PF00271:Helicase_C - PF00270:DEAD]	Yes
Yeast (YI-1)	YHR025W	YHR025W	PF00288:GHMP_kinases_N	PF00288:GHMP_kinases_N	HC [PF00288:GHMP_kinases_N - PF00288:GHMP_kinases_N]	Yes
Yeast (YI-1)	YKL218C	YKL218C	PF00291:PALP	PF00291:PALP	HC [PF00291:PALP - PF00291:PALP]	Yes
Yeast (YI-1)	YER086W	YER086W	PF00291:PALP & PF00585:Thr_dehydrat_C	PF00291:PALP & PF00585:Thr_dehydrat_C	HC [PF00291:PALP - PF00291:PALP] & HC [PF00291:PALP - PF00585:Thr_dehydrat_C] & HC [PF00585:Thr_dehydrat_C - PF00585:Thr_dehydrat_C] & HC [PF00585:Thr_dehydrat_C - PF00291:PALP]	Yes
Yeast (YI-1)	YDR051C	YDR051C	PF00300:PGAM	PF00300:PGAM	MC [PF00300:PGAM - PF00300:PGAM]	Yes
Yeast (YI-1)	YKR043C	YKR043C	PF00300:PGAM	PF00300:PGAM	MC [PF00300:PGAM - PF00300:PGAM]	Yes
Yeast (YI-1)	YMR300C	YMR300C	PF00310:GATase_2 & PF00156:Pribosyltran	PF00310:GATase_2 & PF00156:Pribosyltran	HC [PF00156:Pribosyltran - PF00156:Pribosyltran] & HC [PF00156:Pribosyltran - PF00310:GATase_2] & HC [PF00310:GATase_2 - PF00156:Pribosyltran]	Yes
Yeast (YI-1)	YLR377C	YLR377C	PF00316:FBPase	PF00316:FBPase	HC [PF00316:FBPase - PF00316:FBPase]	Yes
Yeast (YI-1)	YKR034W	YKR034W	PF00320:GATA	PF00320:GATA	MC [PF00320:GATA - PF00320:GATA]	Yes
Yeast (YI-1)	YGR240C	YGR240C	PF00365:PFK	PF00365:PFK	HC [PF00365:PFK - PF00365:PFK]	Yes
Yeast (YI-1)	YLR245C	YLR245C	PF00383:dCMP_cyt_deam_1	PF00383:dCMP_cyt_deam_1	HC [PF00383:dCMP_cyt_deam_1 - PF00383:dCMP_cyt_deam_1]	Yes
Yeast (YI-1)	YPR062W	YPR062W	PF00383:dCMP_cyt_deam_1	PF00383:dCMP_cyt_deam_1	HC [PF00383:dCMP_cyt_deam_1 - PF00383:dCMP_cyt_deam_1]	Yes
Yeast (YI-1)	YOR229W	YOR229W	PF00400:WD40	PF00400:WD40	HC [PF00400:WD40 - PF00400:WD40]	Yes
Yeast (YI-1)	YOR269W	YOR269W	PF00400:WD40	PF00400:WD40	HC [PF00400:WD40 - PF00400:WD40]	Yes
Yeast (YI-1)	YLR432W	YLR432W	PF00478:IMPDH & PF00571:CBS	PF00478:IMPDH & PF00571:CBS	HC [PF00478:IMPDH - PF00571:CBS] & HC [PF00571:CBS - PF00571:CBS] & HC [PF00571:CBS - PF00478:IMPDH]	Yes
Yeast (YI-1)	YNR012W	YNR012W	PF00485:PRK	PF00485:PRK	HC [PF00485:PRK - PF00485:PRK]	Yes
Yeast (YI-1)	YOR007C	YOR007C	PF00515:TPR_1	PF00515:TPR_1	HC [PF00515:TPR_1 - PF00515:TPR_1]	Yes
Yeast (YI-1)	YFL017C	YFL017C	PF00583:Acetyltransf_1	PF00583:Acetyltransf_1	HC [PF00583:Acetyltransf_1 - PF00583:Acetyltransf_1]	Yes
Yeast (YI-1)	YPR193C	YPR193C	PF00583:Acetyltransf_1	PF00583:Acetyltransf_1	HC [PF00583:Acetyltransf_1 - PF00583:Acetyltransf_1]	Yes
Yeast (YI-1)	YJR024C	YJR024C	PF00596:Aldolase_II	PF00596:Aldolase_II	HC [PF00596:Aldolase_II - PF00596:Aldolase_II]	Yes
Yeast (YI-1)	YER143W	YER143W	PF00627:UBA	PF00627:UBA	HC [PF00627:UBA - PF00627:UBA]	Yes
Yeast (YI-1)	YBR252W	YBR252W	PF00692:dUTPase	PF00692:dUTPase	HC [PF00692:dUTPase - PF00692:dUTPase]	Yes
Yeast (YI-1)	YDR300C	YDR300C	PF00696:AA_kinase & PF01472:PUA	PF00696:AA_kinase & PF01472:PUA	HC [PF00696:AA_kinase - PF00696:AA_kinase] & HC [PF00696:AA_kinase - PF01472:PUA] & HC [PF01472:PUA - PF00696:AA_kinase]	Yes
Yeast (YI-1)	YER052C	YER052C	PF00696:AA_kinase & PF01842:ACT	PF00696:AA_kinase & PF01842:ACT	HC [PF00696:AA_kinase - PF00696:AA_kinase] & HC [PF00696:AA_kinase - PF01842:ACT] & HC [PF01842:ACT - PF01842:ACT] & HC [PF01842:ACT - PF00696:AA_kinase]	Yes
Yeast (YI-1)	YML042W	YML042W	PF00755:Carn_acyltransf	PF00755:Carn_acyltransf	HC [PF00755:Carn_acyltransf - PF00755:Carn_acyltransf]	Yes
Yeast (YI-1)	YHR074W	YHR074W	PF00795:CN_hydrolase & PF02540:NAD_synthase	PF00795:CN_hydrolase & PF02540:NAD_synthase	HC [PF00795:CN_hydrolase - PF00795:CN_hydrolase] & HC [PF00795:CN_hydrolase - PF02540:NAD_synthase] & HC [PF02540:NAD_synthase - PF02540:NAD_synthase] & HC [PF02540:NAD_synthase - PF00795:CN_hydrolase]	Yes
Yeast (YI-1)	YDR397C	YDR397C	PF00808:CBFD_NFYB_HMF	PF00808:CBFD_NFYB_HMF	HC [PF00808:CBFD_NFYB_HMF - PF00808:CBFD_NFYB_HMF]	Yes
Yeast (YI-1)	YNL021W	YNL021W	PF00850:Hist_deacetyl	PF00850:Hist_deacetyl	HC [PF00850:Hist_deacetyl - PF00850:Hist_deacetyl]	Yes
Yeast (YI-1)	YGL037C	YGL037C	PF00857:Isochorismatase	PF00857:Isochorismatase	MC [PF00857:Isochorismatase - PF00857:Isochorismatase]	Yes
Yeast (YI-1)	YOL143C	YOL143C	PF00885:DMRL_synthase	PF00885:DMRL_synthase	HC [PF00885:DMRL_synthase - PF00885:DMRL_synthase]	Yes
Yeast (YI-1)	YHR111W	YHR111W	PF00899:ThiF & PF05237:MoeZ_MoeB & PF00581:Rhodanese	PF00899:ThiF & PF05237:MoeZ_MoeB & PF00581:Rhodanese	HC [PF00581:Rhodanese - PF00581:Rhodanese] & HC [PF00581:Rhodanese - PF00899:ThiF] & HC [PF00581:Rhodanese - PF05237:MoeZ_MoeB] & HC [PF00899:ThiF - PF00899:ThiF] & HC [PF00899:ThiF - PF05237:MoeZ_MoeB] & HC [PF05237:MoeZ_MoeB - PF05237:MoeZ_MoeB] & HC [PF00899:ThiF - PF00581:Rhodanese] & HC [PF05237:MoeZ_MoeB - PF00581:Rhodanese] & HC [PF05237:MoeZ_MoeB - PF00899:ThiF]	Yes
Yeast (YI-1)	YML035C	YML035C	PF00962:A_deaminase	PF00962:A_deaminase	HC [PF00962:A_deaminase - PF00962:A_deaminase]	Yes
Yeast (YI-1)	YBR126C	YBR126C	PF00982:Glyco_transf_20	PF00982:Glyco_transf_20	HC [PF00982:Glyco_transf_20 - PF00982:Glyco_transf_20]	Yes
Yeast (YI-1)	YLR291C	YLR291C	PF01008:IF-2B	PF01008:IF-2B	HC [PF01008:IF-2B - PF01008:IF-2B]	Yes
Yeast (YI-1)	YPR118W	YPR118W	PF01008:IF-2B	PF01008:IF-2B	HC [PF01008:IF-2B - PF01008:IF-2B]	Yes
Yeast (YI-1)	YKR026C	YKR026C	PF01008:IF-2B	PF01008:IF-2B	HC [PF01008:IF-2B - PF01008:IF-2B]	Yes
Yeast (YI-1)	YLL001W	YLL001W	PF01031:Dynamin_M & PF00350:Dynamin_N & PF02212:GED	PF01031:Dynamin_M & PF00350:Dynamin_N & PF02212:GED	MC [PF00350:Dynamin_N - PF00350:Dynamin_N] & LC [PF00350:Dynamin_N - PF01031:Dynamin_M] & LC [PF01031:Dynamin_M - PF01031:Dynamin_M] & LC [PF02212:GED - PF02212:GED] & LC [PF01031:Dynamin_M - PF00350:Dynamin_N]	Yes
Yeast (YI-1)	YHR112C	YHR112C	PF01053:Cys_Met_Meta_PP	PF01053:Cys_Met_Meta_PP	MC [PF01053:Cys_Met_Meta_PP - PF01053:Cys_Met_Meta_PP]	Yes
Yeast (YI-1)	YAL012W	YAL012W	PF01053:Cys_Met_Meta_PP	PF01053:Cys_Met_Meta_PP	MC [PF01053:Cys_Met_Meta_PP - PF01053:Cys_Met_Meta_PP]	Yes
Yeast (YI-1)	YBR019C	YBR019C	PF01263:Aldose_epim & PF01370:Epimerase	PF01263:Aldose_epim & PF01370:Epimerase	HC [PF01263:Aldose_epim - PF01263:Aldose_epim] & LC [PF01263:Aldose_epim - PF01370:Epimerase] & HC [PF01370:Epimerase - PF01370:Epimerase] & LC [PF01370:Epimerase - PF01263:Aldose_epim]	Yes
Yeast (YI-1)	YKR097W	YKR097W	PF01293:PEPCK_ATP	PF01293:PEPCK_ATP	HC [PF01293:PEPCK_ATP - PF01293:PEPCK_ATP]	Yes
Yeast (YI-1)	YHL018W	YHL018W	PF01329:Pterin_4a	PF01329:Pterin_4a	MC [PF01329:Pterin_4a - PF01329:Pterin_4a]	Yes
Yeast (YI-1)	YLR328W	YLR328W	PF01467:CTP_transf_2	PF01467:CTP_transf_2	HC [PF01467:CTP_transf_2 - PF01467:CTP_transf_2]	Yes
Yeast (YI-1)	YJL137C	YJL137C	PF01501:Glyco_transf_8	PF01501:Glyco_transf_8	HC [PF01501:Glyco_transf_8 - PF01501:Glyco_transf_8]	Yes
Yeast (YI-1)	YKL069W	YKL069W	PF01590:GAF	PF01590:GAF	HC [PF01590:GAF - PF01590:GAF]	Yes
Yeast (YI-1)	YMR096W	YMR096W	PF01680:SOR_SNZ	PF01680:SOR_SNZ	HC [PF01680:SOR_SNZ - PF01680:SOR_SNZ]	Yes
Yeast (YI-1)	YNL333W	YNL333W	PF01680:SOR_SNZ	PF01680:SOR_SNZ	HC [PF01680:SOR_SNZ - PF01680:SOR_SNZ]	Yes
Yeast (YI-1)	YFR047C	YFR047C	PF01729:QRPTase_C & PF02749:QRPTase_N	PF01729:QRPTase_C & PF02749:QRPTase_N	HC [PF01729:QRPTase_C - PF01729:QRPTase_C] & HC [PF01729:QRPTase_C - PF02749:QRPTase_N] & HC [PF02749:QRPTase_N - PF02749:QRPTase_N] & HC [PF02749:QRPTase_N - PF01729:QRPTase_C]	Yes
Yeast (YI-1)	YGL221C	YGL221C	PF01784:NIF3	PF01784:NIF3	HC [PF01784:NIF3 - PF01784:NIF3]	Yes
Yeast (YI-1)	YGR144W	YGR144W	PF01946:Thi4	PF01946:Thi4	HC [PF01946:Thi4 - PF01946:Thi4]	Yes
Yeast (YI-1)	YPL280W	YPL280W	PF01965:DJ-1_PfpI	PF01965:DJ-1_PfpI	HC [PF01965:DJ-1_PfpI - PF01965:DJ-1_PfpI]	Yes
Yeast (YI-1)	YMR322C	YMR322C	PF01965:DJ-1_PfpI	PF01965:DJ-1_PfpI	HC [PF01965:DJ-1_PfpI - PF01965:DJ-1_PfpI]	Yes
Yeast (YI-1)	YBR242W	YBR242W	PF01966:HD	PF01966:HD	LC [PF01966:HD - PF01966:HD]	Yes
Yeast (YI-1)	YHR113W	YHR113W	PF02127:Peptidase_M18	PF02127:Peptidase_M18	HC [PF02127:Peptidase_M18 - PF02127:Peptidase_M18]	Yes
Yeast (YI-1)	YKL103C	YKL103C	PF02127:Peptidase_M18	PF02127:Peptidase_M18	HC [PF02127:Peptidase_M18 - PF02127:Peptidase_M18]	Yes
Yeast (YI-1)	YER009W	YER009W	PF02136:NTF2	PF02136:NTF2	LC [PF02136:NTF2 - PF02136:NTF2]	Yes
Yeast (YI-1)	YJR057W	YJR057W	PF02223:Thymidylate_kin	PF02223:Thymidylate_kin	HC [PF02223:Thymidylate_kin - PF02223:Thymidylate_kin]	Yes
Yeast (YI-1)	YBR176W	YBR176W	PF02548:Pantoate_transf	PF02548:Pantoate_transf	HC [PF02548:Pantoate_transf - PF02548:Pantoate_transf]	Yes
Yeast (YI-1)	YLL057C	YLL057C	PF02668:TauD	PF02668:TauD	HC [PF02668:TauD - PF02668:TauD]	Yes
Yeast (YI-1)	YLR180W	YLR180W	PF02773:S-AdoMet_synt_C & PF02772:S-AdoMet_synt_M & PF00438:S-AdoMet_synt_N	PF02773:S-AdoMet_synt_C & PF02772:S-AdoMet_synt_M & PF00438:S-AdoMet_synt_N	HC [PF00438:S-AdoMet_synt_N - PF00438:S-AdoMet_synt_N] & HC [PF00438:S-AdoMet_synt_N - PF02772:S-AdoMet_synt_M] & HC [PF00438:S-AdoMet_synt_N - PF02773:S-AdoMet_synt_C] & HC [PF02772:S-AdoMet_synt_M - PF02773:S-AdoMet_synt_C] & HC [PF02772:S-AdoMet_synt_M - PF00438:S-AdoMet_synt_N] & HC [PF02773:S-AdoMet_synt_C - PF00438:S-AdoMet_synt_N] & HC [PF02773:S-AdoMet_synt_C - PF02772:S-AdoMet_synt_M]	Yes
Yeast (YI-1)	YDR502C	YDR502C	PF02773:S-AdoMet_synt_C & PF02772:S-AdoMet_synt_M & PF00438:S-AdoMet_synt_N	PF02773:S-AdoMet_synt_C & PF02772:S-AdoMet_synt_M & PF00438:S-AdoMet_synt_N	HC [PF00438:S-AdoMet_synt_N - PF00438:S-AdoMet_synt_N] & HC [PF00438:S-AdoMet_synt_N - PF02772:S-AdoMet_synt_M] & HC [PF00438:S-AdoMet_synt_N - PF02773:S-AdoMet_synt_C] & HC [PF02772:S-AdoMet_synt_M - PF02773:S-AdoMet_synt_C] & HC [PF02772:S-AdoMet_synt_M - PF00438:S-AdoMet_synt_N] & HC [PF02773:S-AdoMet_synt_C - PF00438:S-AdoMet_synt_N] & HC [PF02773:S-AdoMet_synt_C - PF02772:S-AdoMet_synt_M]	Yes
Yeast (YI-1)	YEL020C	YEL020C	PF02775:TPP_enzyme_C & PF02776:TPP_enzyme_N & PF00205:TPP_enzyme_M	PF02775:TPP_enzyme_C & PF02776:TPP_enzyme_N & PF00205:TPP_enzyme_M	MC [PF00205:TPP_enzyme_M - PF02775:TPP_enzyme_C] & HC [PF00205:TPP_enzyme_M - PF02776:TPP_enzyme_N] & MC [PF02775:TPP_enzyme_C - PF02776:TPP_enzyme_N] & MC [PF02775:TPP_enzyme_C - PF00205:TPP_enzyme_M] & HC [PF02776:TPP_enzyme_N - PF00205:TPP_enzyme_M] & MC [PF02776:TPP_enzyme_N - PF02775:TPP_enzyme_C]	Yes
Yeast (YI-1)	YNL249C	YNL249C	PF02782:FGGY_C & PF00370:FGGY_N	PF02782:FGGY_C & PF00370:FGGY_N	LC [PF00370:FGGY_N - PF00370:FGGY_N] & HC [PF00370:FGGY_N - PF02782:FGGY_C] & LC [PF02782:FGGY_C - PF02782:FGGY_C] & HC [PF02782:FGGY_C - PF00370:FGGY_N]	Yes
Yeast (YI-1)	YIR038C	YIR038C	PF02798:GST_N & PF00043:GST_C	PF02798:GST_N & PF00043:GST_C	HC [PF00043:GST_C - PF00043:GST_C] & HC [PF00043:GST_C - PF02798:GST_N] & HC [PF02798:GST_N - PF02798:GST_N] & HC [PF02798:GST_N - PF00043:GST_C]	Yes
Yeast (YI-1)	YER081W	YER081W	PF02826:2-Hacid_dh_C & PF00389:2-Hacid_dh	PF02826:2-Hacid_dh_C & PF00389:2-Hacid_dh	HC [PF00389:2-Hacid_dh - PF00389:2-Hacid_dh] & HC [PF00389:2-Hacid_dh - PF02826:2-Hacid_dh_C] & HC [PF02826:2-Hacid_dh_C - PF02826:2-Hacid_dh_C] & HC [PF02826:2-Hacid_dh_C - PF00389:2-Hacid_dh]	Yes
Yeast (YI-1)	YIL074C	YIL074C	PF02826:2-Hacid_dh_C & PF00389:2-Hacid_dh	PF02826:2-Hacid_dh_C & PF00389:2-Hacid_dh	HC [PF00389:2-Hacid_dh - PF00389:2-Hacid_dh] & HC [PF00389:2-Hacid_dh - PF02826:2-Hacid_dh_C] & HC [PF02826:2-Hacid_dh_C - PF02826:2-Hacid_dh_C] & HC [PF02826:2-Hacid_dh_C - PF00389:2-Hacid_dh]	Yes
Yeast (YI-1)	YLR386W	YLR386W	PF02985:HEAT	PF02985:HEAT	HC [PF02985:HEAT - PF02985:HEAT]	Yes
Yeast (YI-1)	YDR032C	YDR032C	PF03358:FMN_red	PF03358:FMN_red	MC [PF03358:FMN_red - PF03358:FMN_red]	Yes
Yeast (YI-1)	YLR011W	YLR011W	PF03358:FMN_red	PF03358:FMN_red	MC [PF03358:FMN_red - PF03358:FMN_red]	Yes
Yeast (YI-1)	YER184C	YER184C	PF04082:Fungal_trans & PF00172:Zn_clus	PF04082:Fungal_trans & PF00172:Zn_clus	HC [PF00172:Zn_clus - PF00172:Zn_clus] & LC [PF00172:Zn_clus - PF04082:Fungal_trans] & LC [PF04082:Fungal_trans - PF04082:Fungal_trans] & LC [PF04082:Fungal_trans - PF00172:Zn_clus]	Yes
Yeast (YI-1)	YIR032C	YIR032C	PF04115:Ureidogly_hydro	PF04115:Ureidogly_hydro	MC [PF04115:Ureidogly_hydro - PF04115:Ureidogly_hydro]	Yes
Yeast (YI-1)	YGR024C	YGR024C	PF04446:Thg1	PF04446:Thg1	HC [PF04446:Thg1 - PF04446:Thg1]	Yes
Yeast (YI-1)	YOR095C	YOR095C	PF06026:Rib_5-P_isom_A	PF06026:Rib_5-P_isom_A	HC [PF06026:Rib_5-P_isom_A - PF06026:Rib_5-P_isom_A]	Yes
Yeast (YI-1)	YCR105W	YCR105W	PF08240:ADH_N & PF00107:ADH_zinc_N	PF08240:ADH_N & PF00107:ADH_zinc_N	HC [PF00107:ADH_zinc_N - PF00107:ADH_zinc_N] & LC [PF00107:ADH_zinc_N - PF08240:ADH_N] & MC [PF08240:ADH_N - PF08240:ADH_N] & LC [PF08240:ADH_N - PF00107:ADH_zinc_N]	Yes
Human (HI-1)	5704	5705	PF00004:AAA	PF00004:AAA	HC [PF00004:AAA - PF00004:AAA]	No
Human (HI-1)	5984	5985	PF00004:AAA & PF08542:Rep_fac_C	PF00004:AAA & PF08542:Rep_fac_C	HC [PF00004:AAA - PF00004:AAA] & HC [PF00004:AAA - PF08542:Rep_fac_C] & HC [PF08542:Rep_fac_C - PF08542:Rep_fac_C] & HC [PF08542:Rep_fac_C - PF00004:AAA]	No
Human (HI-1)	5704	5716	PF00004:AAA	PF00023:Ank	HC [PF00004:AAA - PF00023:Ank]	No
Human (HI-1)	9319	79754	PF00004:AAA	PF00023:Ank	HC [PF00004:AAA - PF00023:Ank]	No
Human (HI-1)	9319	57559	PF00004:AAA	PF01398:Mov34	HC [PF00004:AAA - PF01398:Mov34]	No
Human (HI-1)	4149	4601	PF00010:HLH	PF00010:HLH	HC [PF00010:HLH - PF00010:HLH]	No
Human (HI-1)	3190	202559	PF00013:KH_1	PF00013:KH_1	HC [PF00013:KH_1 - PF00013:KH_1]	No
Human (HI-1)	3190	9444	PF00013:KH_1	PF00013:KH_1	HC [PF00013:KH_1 - PF00013:KH_1]	No
Human (HI-1)	3190	9402	PF00013:KH_1	PF00018:SH3_1 & PF00017:SH2	HC [PF00013:KH_1 - PF00017:SH2]	No
Human (HI-1)	3190	8440	PF00013:KH_1	PF00018:SH3_1 & PF00017:SH2	HC [PF00013:KH_1 - PF00017:SH2]	No
Human (HI-1)	9513	138046	PF00013:KH_1	PF00076:RRM_1	HC [PF00013:KH_1 - PF00076:RRM_1]	No
Human (HI-1)	3190	55285	PF00013:KH_1	PF00076:RRM_1	HC [PF00013:KH_1 - PF00076:RRM_1]	No
Human (HI-1)	3190	27316	PF00013:KH_1	PF00076:RRM_1	HC [PF00013:KH_1 - PF00076:RRM_1]	No
Human (HI-1)	3190	79171	PF00013:KH_1	PF00076:RRM_1	HC [PF00013:KH_1 - PF00076:RRM_1]	No
Human (HI-1)	9513	11030	PF00013:KH_1	PF00076:RRM_1	HC [PF00013:KH_1 - PF00076:RRM_1]	No
Human (HI-1)	3190	10179	PF00013:KH_1	PF00076:RRM_1	HC [PF00013:KH_1 - PF00076:RRM_1]	No
Human (HI-1)	9513	27316	PF00013:KH_1	PF00076:RRM_1	HC [PF00013:KH_1 - PF00076:RRM_1]	No
Human (HI-1)	7536	11030	PF00013:KH_1 & PF00098:zf-CCHC	PF00076:RRM_1	HC [PF00013:KH_1 - PF00076:RRM_1] & MC [PF00098:zf-CCHC - PF00076:RRM_1]	No
Human (HI-1)	7536	11338	PF00013:KH_1 & PF00098:zf-CCHC	PF00076:RRM_1	HC [PF00013:KH_1 - PF00076:RRM_1] & MC [PF00098:zf-CCHC - PF00076:RRM_1]	No
Human (HI-1)	7536	10521	PF00013:KH_1 & PF00098:zf-CCHC	PF00270:DEAD & PF00271:Helicase_C	HC [PF00013:KH_1 - PF00270:DEAD] & HC [PF00098:zf-CCHC - PF00270:DEAD] & MC [PF00098:zf-CCHC - PF00271:Helicase_C]	No
Human (HI-1)	8440	9513	PF00018:SH3_1 & PF00017:SH2	PF00013:KH_1	HC [PF00017:SH2 - PF00013:KH_1]	No
Human (HI-1)	3937	9402	PF07647:SAM_2 & PF00017:SH2	PF00018:SH3_1 & PF00017:SH2	HC [PF00017:SH2 - PF00017:SH2] & HC [PF00017:SH2 - PF00018:SH3_1]	No
Human (HI-1)	8440	51517	PF00018:SH3_1 & PF00017:SH2	PF00018:SH3_1	HC [PF00017:SH2 - PF00018:SH3_1] & HC [PF00018:SH3_1 - PF00018:SH3_1]	No
Human (HI-1)	8440	10152	PF00018:SH3_1 & PF00017:SH2	PF00018:SH3_1	HC [PF00017:SH2 - PF00018:SH3_1] & HC [PF00018:SH3_1 - PF00018:SH3_1]	No
Human (HI-1)	28988	63898	PF00018:SH3_1 & PF00241:Cofilin_ADF	PF00017:SH2	HC [PF00018:SH3_1 - PF00017:SH2]	No
Human (HI-1)	3059	63898	PF00018:SH3_1	PF00017:SH2	HC [PF00018:SH3_1 - PF00017:SH2]	No
Human (HI-1)	6455	63898	PF03114:BAR & PF00018:SH3_1	PF00017:SH2	HC [PF00018:SH3_1 - PF00017:SH2]	No
Human (HI-1)	11252	29993	PF00611:FCH & PF00018:SH3_1	PF00611:FCH & PF00018:SH3_1	HC [PF00018:SH3_1 - PF00018:SH3_1] & MC [PF00018:SH3_1 - PF00611:FCH] & MC [PF00611:FCH - PF00611:FCH] & MC [PF00611:FCH - PF00018:SH3_1]	No
Human (HI-1)	60	71	PF00022:Actin	PF00022:Actin	HC [PF00022:Actin - PF00022:Actin]	No
Human (HI-1)	71	11034	PF00022:Actin	PF00241:Cofilin_ADF	HC [PF00022:Actin - PF00241:Cofilin_ADF]	No
Human (HI-1)	71	1073	PF00022:Actin	PF00241:Cofilin_ADF	HC [PF00022:Actin - PF00241:Cofilin_ADF]	No
Human (HI-1)	60	1072	PF00022:Actin	PF00241:Cofilin_ADF	HC [PF00022:Actin - PF00241:Cofilin_ADF]	No
Human (HI-1)	60	1073	PF00022:Actin	PF00241:Cofilin_ADF	HC [PF00022:Actin - PF00241:Cofilin_ADF]	No
Human (HI-1)	71	1072	PF00022:Actin	PF00241:Cofilin_ADF	HC [PF00022:Actin - PF00241:Cofilin_ADF]	No
Human (HI-1)	60	11034	PF00022:Actin	PF00241:Cofilin_ADF	HC [PF00022:Actin - PF00241:Cofilin_ADF]	No
Human (HI-1)	10016	553115	PF00036:efhand	PF00036:efhand	HC [PF00036:efhand - PF00036:efhand]	No
Human (HI-1)	22981	51760	PF00036:efhand	PF00168:C2	HC [PF00036:efhand - PF00168:C2]	No
Human (HI-1)	22981	27238	PF00036:efhand	PF00467:KOW & PF01585:G-patch	HC [PF00036:efhand - PF00467:KOW]	No
Human (HI-1)	810	80726	PF00036:efhand	PF00612:IQ	HC [PF00036:efhand - PF00612:IQ]	No
Human (HI-1)	805	80726	PF00036:efhand	PF00612:IQ	HC [PF00036:efhand - PF00612:IQ]	No
Human (HI-1)	6271	6275	PF01023:S_100 & PF00036:efhand	PF01023:S_100	HC [PF00036:efhand - PF01023:S_100] & HC [PF01023:S_100 - PF01023:S_100]	No
Human (HI-1)	6271	6285	PF01023:S_100 & PF00036:efhand	PF01023:S_100	HC [PF00036:efhand - PF01023:S_100] & HC [PF01023:S_100 - PF01023:S_100]	No
Human (HI-1)	6271	6286	PF01023:S_100 & PF00036:efhand	PF01023:S_100	HC [PF00036:efhand - PF01023:S_100] & HC [PF01023:S_100 - PF01023:S_100]	No
Human (HI-1)	22981	27301	PF00036:efhand	PF03372:Exo_endo_phos & PF06839:zf-GRF	HC [PF00036:efhand - PF03372:Exo_endo_phos]	No
Human (HI-1)	3866	54474	PF00038:Filament	PF00038:Filament	HC [PF00038:Filament - PF00038:Filament]	No
Human (HI-1)	3866	3875	PF00038:Filament	PF00038:Filament	HC [PF00038:Filament - PF00038:Filament]	No
Human (HI-1)	3854	3880	PF00038:Filament	PF00038:Filament	HC [PF00038:Filament - PF00038:Filament]	No
Human (HI-1)	3866	3887	PF00038:Filament	PF00038:Filament	HC [PF00038:Filament - PF00038:Filament]	No
Human (HI-1)	3853	3872	PF00038:Filament	PF00038:Filament	HC [PF00038:Filament - PF00038:Filament]	No
Human (HI-1)	3866	3880	PF00038:Filament	PF00038:Filament	HC [PF00038:Filament - PF00038:Filament]	No
Human (HI-1)	3854	3866	PF00038:Filament	PF00038:Filament	HC [PF00038:Filament - PF00038:Filament]	No
Human (HI-1)	3853	3866	PF00038:Filament	PF00038:Filament	HC [PF00038:Filament - PF00038:Filament]	No
Human (HI-1)	2670	7431	PF00038:Filament	PF04732:Filament_head & PF00038:Filament	HC [PF00038:Filament - PF00038:Filament] & LC [PF00038:Filament - PF04732:Filament_head]	No
Human (HI-1)	3866	5630	PF00038:Filament	PF00038:Filament & PF04732:Filament_head	HC [PF00038:Filament - PF00038:Filament] & LC [PF00038:Filament - PF04732:Filament_head]	No
Human (HI-1)	7431	54474	PF04732:Filament_head & PF00038:Filament	PF00038:Filament	HC [PF00038:Filament - PF00038:Filament] & LC [PF04732:Filament_head - PF00038:Filament]	No
Human (HI-1)	5307	84528	PF00046:Homeobox & PF03826:OAR	PF00046:Homeobox	HC [PF00046:Homeobox - PF00046:Homeobox]	No
Human (HI-1)	3219	11030	PF00046:Homeobox	PF00076:RRM_1	HC [PF00046:Homeobox - PF00076:RRM_1]	No
Human (HI-1)	5307	11030	PF00046:Homeobox & PF03826:OAR	PF00076:RRM_1	HC [PF00046:Homeobox - PF00076:RRM_1]	No
Human (HI-1)	5013	11030	PF03529:TF_Otx & PF00046:Homeobox	PF00076:RRM_1	HC [PF00046:Homeobox - PF00076:RRM_1]	No
Human (HI-1)	3205	11030	PF00046:Homeobox	PF00076:RRM_1	HC [PF00046:Homeobox - PF00076:RRM_1]	No
Human (HI-1)	1019	1032	PF00069:Pkinase	PF00023:Ank	HC [PF00069:Pkinase - PF00023:Ank]	No
Human (HI-1)	1196	1198	PF00069:Pkinase	PF00069:Pkinase	HC [PF00069:Pkinase - PF00069:Pkinase]	No
Human (HI-1)	5601	10262	PF00069:Pkinase	PF00076:RRM_1	HC [PF00069:Pkinase - PF00076:RRM_1]	No
Human (HI-1)	6733	11338	PF00069:Pkinase	PF00076:RRM_1	HC [PF00069:Pkinase - PF00076:RRM_1]	No
Human (HI-1)	5129	8812	PF00069:Pkinase	PF00134:Cyclin_N	HC [PF00069:Pkinase - PF00134:Cyclin_N]	No
Human (HI-1)	1455	10087	PF00069:Pkinase	PF00169:PH & PF01852:START	HC [PF00069:Pkinase - PF00169:PH]	No
Human (HI-1)	5601	284403	PF00069:Pkinase	PF00400:WD40	HC [PF00069:Pkinase - PF00400:WD40]	No
Human (HI-1)	5590	50855	PF00433:Pkinase_C & PF00069:Pkinase & PF00564:PB1 & PF00130:C1_1	PF00595:PDZ & PF00564:PB1	HC [PF00069:Pkinase - PF00564:PB1] & HC [PF00069:Pkinase - PF00595:PDZ] & LC [PF00130:C1_1 - PF00564:PB1] & LC [PF00130:C1_1 - PF00595:PDZ] & LC [PF00433:Pkinase_C - PF00564:PB1] & HC [PF00433:Pkinase_C - PF00595:PDZ] & MC [PF00564:PB1 - PF00564:PB1] & MC [PF00564:PB1 - PF00595:PDZ]	No
Human (HI-1)	5584	50855	PF00069:Pkinase & PF00564:PB1 & PF00130:C1_1 & PF00433:Pkinase_C	PF00595:PDZ & PF00564:PB1	HC [PF00069:Pkinase - PF00564:PB1] & HC [PF00069:Pkinase - PF00595:PDZ] & LC [PF00130:C1_1 - PF00564:PB1] & LC [PF00130:C1_1 - PF00595:PDZ] & LC [PF00433:Pkinase_C - PF00564:PB1] & HC [PF00433:Pkinase_C - PF00595:PDZ] & MC [PF00564:PB1 - PF00564:PB1] & MC [PF00564:PB1 - PF00595:PDZ]	No
Human (HI-1)	1454	1856	PF00069:Pkinase	PF00778:DIX & PF02377:Dishevelled & PF00610:DEP & PF00595:PDZ	HC [PF00069:Pkinase - PF00595:PDZ] & MC [PF00069:Pkinase - PF00610:DEP] & LC [PF00069:Pkinase - PF00778:DIX] & LC [PF00069:Pkinase - PF02377:Dishevelled]	No
Human (HI-1)	1453	1857	PF00069:Pkinase	PF00778:DIX & PF02377:Dishevelled & PF00595:PDZ & PF00610:DEP	HC [PF00069:Pkinase - PF00595:PDZ] & MC [PF00069:Pkinase - PF00610:DEP] & LC [PF00069:Pkinase - PF00778:DIX] & LC [PF00069:Pkinase - PF02377:Dishevelled]	No
Human (HI-1)	387	392	PF00071:Ras	PF00620:RhoGAP & PF00650:CRAL_TRIO	HC [PF00071:Ras - PF00620:RhoGAP]	No
Human (HI-1)	389	392	PF00071:Ras	PF00620:RhoGAP & PF00650:CRAL_TRIO	HC [PF00071:Ras - PF00620:RhoGAP]	No
Human (HI-1)	5899	10928	PF00071:Ras	PF00620:RhoGAP	HC [PF00071:Ras - PF00620:RhoGAP]	No
Human (HI-1)	998	11135	PF00071:Ras	PF00786:PBD	HC [PF00071:Ras - PF00786:PBD]	No
Human (HI-1)	3183	9513	PF00076:RRM_1	PF00013:KH_1	HC [PF00076:RRM_1 - PF00013:KH_1]	No
Human (HI-1)	4841	9513	PF00076:RRM_1	PF00013:KH_1	HC [PF00076:RRM_1 - PF00013:KH_1]	No
Human (HI-1)	27316	202559	PF00076:RRM_1	PF00013:KH_1	HC [PF00076:RRM_1 - PF00013:KH_1]	No
Human (HI-1)	2130	202559	PF00641:zf-RanBP & PF00076:RRM_1	PF00013:KH_1	HC [PF00076:RRM_1 - PF00013:KH_1] & LC [PF00641:zf-RanBP - PF00013:KH_1]	No
Human (HI-1)	2130	11103	PF00641:zf-RanBP & PF00076:RRM_1	PF00013:KH_1	HC [PF00076:RRM_1 - PF00013:KH_1] & LC [PF00641:zf-RanBP - PF00013:KH_1]	No
Human (HI-1)	2130	56302	PF00641:zf-RanBP & PF00076:RRM_1	PF00023:Ank	HC [PF00076:RRM_1 - PF00023:Ank]	No
Human (HI-1)	54033	84528	PF00076:RRM_1	PF00046:Homeobox	HC [PF00076:RRM_1 - PF00046:Homeobox]	No
Human (HI-1)	23543	84528	PF00076:RRM_1	PF00046:Homeobox	HC [PF00076:RRM_1 - PF00046:Homeobox]	No
Human (HI-1)	11030	84528	PF00076:RRM_1	PF00046:Homeobox	HC [PF00076:RRM_1 - PF00046:Homeobox]	No
Human (HI-1)	2130	84528	PF00641:zf-RanBP & PF00076:RRM_1	PF00046:Homeobox	HC [PF00076:RRM_1 - PF00046:Homeobox] & LC [PF00641:zf-RanBP - PF00046:Homeobox]	No
Human (HI-1)	2130	440275	PF00641:zf-RanBP & PF00076:RRM_1	PF00069:Pkinase & PF05773:RWD	HC [PF00076:RRM_1 - PF00069:Pkinase]	No
Human (HI-1)	10179	27316	PF00076:RRM_1	PF00076:RRM_1	HC [PF00076:RRM_1 - PF00076:RRM_1]	No
Human (HI-1)	11030	23543	PF00076:RRM_1	PF00076:RRM_1	HC [PF00076:RRM_1 - PF00076:RRM_1]	No
Human (HI-1)	11338	22827	PF00076:RRM_1	PF00076:RRM_1	HC [PF00076:RRM_1 - PF00076:RRM_1]	No
Human (HI-1)	1153	27316	PF00076:RRM_1	PF00076:RRM_1	HC [PF00076:RRM_1 - PF00076:RRM_1]	No
Human (HI-1)	3183	55285	PF00076:RRM_1	PF00076:RRM_1	HC [PF00076:RRM_1 - PF00076:RRM_1]	No
Human (HI-1)	55285	138046	PF00076:RRM_1	PF00076:RRM_1	HC [PF00076:RRM_1 - PF00076:RRM_1]	No
Human (HI-1)	6426	11338	PF00076:RRM_1	PF00076:RRM_1	HC [PF00076:RRM_1 - PF00076:RRM_1]	No
Human (HI-1)	3183	138046	PF00076:RRM_1	PF00076:RRM_1	HC [PF00076:RRM_1 - PF00076:RRM_1]	No
Human (HI-1)	6429	6431	PF00076:RRM_1	PF00076:RRM_1	HC [PF00076:RRM_1 - PF00076:RRM_1]	No
Human (HI-1)	6431	10921	PF00076:RRM_1	PF00076:RRM_1	HC [PF00076:RRM_1 - PF00076:RRM_1]	No
Human (HI-1)	5725	6626	PF00076:RRM_1	PF00076:RRM_1	HC [PF00076:RRM_1 - PF00076:RRM_1]	No
Human (HI-1)	1996	2130	PF00076:RRM_1	PF00641:zf-RanBP & PF00076:RRM_1	HC [PF00076:RRM_1 - PF00076:RRM_1] & LC [PF00076:RRM_1 - PF00641:zf-RanBP]	No
Human (HI-1)	1995	2130	PF00076:RRM_1	PF00641:zf-RanBP & PF00076:RRM_1	HC [PF00076:RRM_1 - PF00076:RRM_1] & LC [PF00076:RRM_1 - PF00641:zf-RanBP]	No
Human (HI-1)	2130	79869	PF00641:zf-RanBP & PF00076:RRM_1	PF00076:RRM_1	HC [PF00076:RRM_1 - PF00076:RRM_1] & LC [PF00641:zf-RanBP - PF00076:RRM_1]	No
Human (HI-1)	2130	11052	PF00641:zf-RanBP & PF00076:RRM_1	PF00076:RRM_1	HC [PF00076:RRM_1 - PF00076:RRM_1] & LC [PF00641:zf-RanBP - PF00076:RRM_1]	No
Human (HI-1)	2130	11030	PF00641:zf-RanBP & PF00076:RRM_1	PF00076:RRM_1	HC [PF00076:RRM_1 - PF00076:RRM_1] & LC [PF00641:zf-RanBP - PF00076:RRM_1]	No
Human (HI-1)	2130	138046	PF00641:zf-RanBP & PF00076:RRM_1	PF00076:RRM_1	HC [PF00076:RRM_1 - PF00076:RRM_1] & LC [PF00641:zf-RanBP - PF00076:RRM_1]	No
Human (HI-1)	8241	58155	PF00641:zf-RanBP & PF01585:G-patch & PF00076:RRM_1	PF00076:RRM_1	HC [PF00076:RRM_1 - PF00076:RRM_1] & LC [PF00641:zf-RanBP - PF00076:RRM_1] & MC [PF01585:G-patch - PF00076:RRM_1]	No
Human (HI-1)	7307	11338	PF00076:RRM_1 & PF00642:zf-CCCH	PF00076:RRM_1	HC [PF00076:RRM_1 - PF00076:RRM_1] & LC [PF00642:zf-CCCH - PF00076:RRM_1]	No
Human (HI-1)	4670	83759	PF00076:RRM_1	PF00098:zf-CCHC & PF00076:RRM_1	HC [PF00076:RRM_1 - PF00076:RRM_1] & MC [PF00076:RRM_1 - PF00098:zf-CCHC]	No
Human (HI-1)	3183	51545	PF00076:RRM_1	PF00096:zf-C2H2	HC [PF00076:RRM_1 - PF00096:zf-C2H2]	No
Human (HI-1)	11030	51545	PF00076:RRM_1	PF00096:zf-C2H2	HC [PF00076:RRM_1 - PF00096:zf-C2H2]	No
Human (HI-1)	2130	7718	PF00641:zf-RanBP & PF00076:RRM_1	PF02023:SCAN & PF00096:zf-C2H2	HC [PF00076:RRM_1 - PF00096:zf-C2H2] & LC [PF00641:zf-RanBP - PF00096:zf-C2H2]	No
Human (HI-1)	2130	22884	PF00641:zf-RanBP & PF00076:RRM_1	PF00400:WD40	HC [PF00076:RRM_1 - PF00400:WD40]	No
Human (HI-1)	2130	54475	PF00641:zf-RanBP & PF00076:RRM_1	PF00400:WD40	HC [PF00076:RRM_1 - PF00400:WD40]	No
Human (HI-1)	2130	5886	PF00641:zf-RanBP & PF00076:RRM_1	PF00627:UBA & PF00240:ubiquitin	HC [PF00076:RRM_1 - PF00627:UBA]	No
Human (HI-1)	23283	29979	PF00076:RRM_1	PF00240:ubiquitin & PF00627:UBA	HC [PF00076:RRM_1 - PF00627:UBA]	No
Human (HI-1)	1478	29979	PF00076:RRM_1	PF00240:ubiquitin & PF00627:UBA	HC [PF00076:RRM_1 - PF00627:UBA]	No
Human (HI-1)	7704	55068	PF00096:zf-C2H2 & PF00651:BTB	PF00076:RRM_1	HC [PF00096:zf-C2H2 - PF00076:RRM_1]	No
Human (HI-1)	92822	653121	PF00096:zf-C2H2	PF00651:BTB & PF00096:zf-C2H2	HC [PF00096:zf-C2H2 - PF00096:zf-C2H2] & HC [PF00096:zf-C2H2 - PF00651:BTB]	No
Human (HI-1)	58500	653121	PF00096:zf-C2H2	PF00651:BTB & PF00096:zf-C2H2	HC [PF00096:zf-C2H2 - PF00096:zf-C2H2] & HC [PF00096:zf-C2H2 - PF00651:BTB]	No
Human (HI-1)	3104	653121	PF00651:BTB & PF00096:zf-C2H2	PF00651:BTB & PF00096:zf-C2H2	HC [PF00096:zf-C2H2 - PF00096:zf-C2H2] & HC [PF00096:zf-C2H2 - PF00651:BTB] & HC [PF00651:BTB - PF00651:BTB] & HC [PF00651:BTB - PF00096:zf-C2H2]	No
Human (HI-1)	7718	58500	PF02023:SCAN & PF00096:zf-C2H2	PF00096:zf-C2H2	HC [PF00096:zf-C2H2 - PF00096:zf-C2H2] & LC [PF02023:SCAN - PF00096:zf-C2H2]	No
Human (HI-1)	7753	25888	PF02023:SCAN & PF00096:zf-C2H2 & PF01352:KRAB	PF01352:KRAB & PF00096:zf-C2H2	HC [PF00096:zf-C2H2 - PF00096:zf-C2H2] & MC [PF00096:zf-C2H2 - PF01352:KRAB] & MC [PF01352:KRAB - PF00096:zf-C2H2] & LC [PF02023:SCAN - PF00096:zf-C2H2] & MC [PF02023:SCAN - PF01352:KRAB]	No
Human (HI-1)	7718	9260	PF02023:SCAN & PF00096:zf-C2H2	PF00412:LIM & PF00595:PDZ	HC [PF00096:zf-C2H2 - PF00595:PDZ]	No
Human (HI-1)	7704	8405	PF00096:zf-C2H2 & PF00651:BTB	PF00651:BTB & PF00917:MATH	HC [PF00096:zf-C2H2 - PF00651:BTB] & HC [PF00096:zf-C2H2 - PF00917:MATH] & HC [PF00651:BTB - PF00651:BTB] & HC [PF00651:BTB - PF00917:MATH]	No
Human (HI-1)	1316	10919	PF00096:zf-C2H2	PF00023:Ank & PF00856:SET & PF05033:Pre-SET	HC [PF00096:zf-C2H2 - PF00856:SET] & LC [PF00096:zf-C2H2 - PF00023:Ank]	No
Human (HI-1)	1877	10919	PF00096:zf-C2H2	PF00023:Ank & PF00856:SET & PF05033:Pre-SET	HC [PF00096:zf-C2H2 - PF00856:SET] & LC [PF00096:zf-C2H2 - PF00023:Ank]	No
Human (HI-1)	7186	7755	PF00917:MATH & PF02176:zf-TRAF & PF00097:zf-C3HC4	PF00096:zf-C2H2 & PF01352:KRAB	HC [PF00097:zf-C3HC4 - PF00096:zf-C2H2] & HC [PF00917:MATH - PF00096:zf-C2H2]	No
Human (HI-1)	7186	25988	PF00917:MATH & PF02176:zf-TRAF & PF00097:zf-C3HC4	PF00096:zf-C2H2	HC [PF00097:zf-C3HC4 - PF00096:zf-C2H2] & HC [PF00917:MATH - PF00096:zf-C2H2]	No
Human (HI-1)	7186	9726	PF00917:MATH & PF02176:zf-TRAF & PF00097:zf-C3HC4	PF00096:zf-C2H2	HC [PF00097:zf-C3HC4 - PF00096:zf-C2H2] & HC [PF00917:MATH - PF00096:zf-C2H2]	No
Human (HI-1)	7186	7704	PF00917:MATH & PF02176:zf-TRAF & PF00097:zf-C3HC4	PF00096:zf-C2H2 & PF00651:BTB	HC [PF00097:zf-C3HC4 - PF00096:zf-C2H2] & HC [PF00917:MATH - PF00096:zf-C2H2] & HC [PF00917:MATH - PF00651:BTB]	No
Human (HI-1)	5987	7704	PF00622:SPRY & PF00643:zf-B_box & PF00097:zf-C3HC4	PF00096:zf-C2H2 & PF00651:BTB	HC [PF00097:zf-C3HC4 - PF00096:zf-C2H2] & LC [PF00622:SPRY - PF00096:zf-C2H2] & LC [PF00643:zf-B_box - PF00096:zf-C2H2]	No
Human (HI-1)	7186	7189	PF00917:MATH & PF02176:zf-TRAF & PF00097:zf-C3HC4	PF02176:zf-TRAF & PF00917:MATH & PF00097:zf-C3HC4	HC [PF00097:zf-C3HC4 - PF00097:zf-C3HC4] & HC [PF00097:zf-C3HC4 - PF00917:MATH] & HC [PF00917:MATH - PF00917:MATH] & LC [PF00917:MATH - PF02176:zf-TRAF] & LC [PF02176:zf-TRAF - PF02176:zf-TRAF] & HC [PF00917:MATH - PF00097:zf-C3HC4] & LC [PF02176:zf-TRAF - PF00917:MATH]	No
Human (HI-1)	51127	56658	PF00643:zf-B_box & PF00097:zf-C3HC4 & PF00622:SPRY	PF00643:zf-B_box & PF00097:zf-C3HC4 & PF00622:SPRY	HC [PF00097:zf-C3HC4 - PF00097:zf-C3HC4] & LC [PF00097:zf-C3HC4 - PF00622:SPRY] & LC [PF00097:zf-C3HC4 - PF00643:zf-B_box] & LC [PF00622:SPRY - PF00643:zf-B_box] & LC [PF00643:zf-B_box - PF00643:zf-B_box] & LC [PF00622:SPRY - PF00097:zf-C3HC4] & LC [PF00643:zf-B_box - PF00097:zf-C3HC4] & LC [PF00643:zf-B_box - PF00622:SPRY]	No
Human (HI-1)	7186	11074	PF00917:MATH & PF02176:zf-TRAF & PF00097:zf-C3HC4	PF00643:zf-B_box & PF00097:zf-C3HC4	HC [PF00097:zf-C3HC4 - PF00097:zf-C3HC4] & LC [PF00097:zf-C3HC4 - PF00643:zf-B_box] & HC [PF00917:MATH - PF00097:zf-C3HC4]	No
Human (HI-1)	56658	80019	PF00643:zf-B_box & PF00097:zf-C3HC4 & PF00622:SPRY	PF00240:ubiquitin	HC [PF00097:zf-C3HC4 - PF00240:ubiquitin]	No
Human (HI-1)	22954	29979	PF00097:zf-C3HC4 & PF01436:NHL	PF00240:ubiquitin & PF00627:UBA	HC [PF00097:zf-C3HC4 - PF00240:ubiquitin] & HC [PF00097:zf-C3HC4 - PF00627:UBA]	No
Human (HI-1)	7186	23219	PF00917:MATH & PF02176:zf-TRAF & PF00097:zf-C3HC4	PF00646:F-box	HC [PF00097:zf-C3HC4 - PF00646:F-box]	No
Human (HI-1)	5914	6257	PF00105:zf-C4 & PF00104:Hormone_recep	PF00104:Hormone_recep & PF00105:zf-C4	HC [PF00104:Hormone_recep - PF00104:Hormone_recep] & HC [PF00104:Hormone_recep - PF00105:zf-C4] & HC [PF00105:zf-C4 - PF00105:zf-C4] & HC [PF00105:zf-C4 - PF00104:Hormone_recep]	No
Human (HI-1)	5914	6258	PF00105:zf-C4 & PF00104:Hormone_recep	PF00104:Hormone_recep & PF00105:zf-C4	HC [PF00104:Hormone_recep - PF00104:Hormone_recep] & HC [PF00104:Hormone_recep - PF00105:zf-C4] & HC [PF00105:zf-C4 - PF00105:zf-C4] & HC [PF00105:zf-C4 - PF00104:Hormone_recep]	No
Human (HI-1)	29925	29926	PF00483:NTP_transferase & PF00132:Hexapep	PF00483:NTP_transferase	HC [PF00132:Hexapep - PF00483:NTP_transferase] & MC [PF00483:NTP_transferase - PF00483:NTP_transferase]	No
Human (HI-1)	896	1019	PF00134:Cyclin_N & PF02984:Cyclin_C	PF00069:Pkinase	HC [PF00134:Cyclin_N - PF00069:Pkinase] & HC [PF02984:Cyclin_C - PF00069:Pkinase]	No
Human (HI-1)	3251	56952	PF00156:Pribosyltran	PF00156:Pribosyltran	HC [PF00156:Pribosyltran - PF00156:Pribosyltran]	No
Human (HI-1)	55198	57403	PF00640:PID & PF00169:PH	PF00071:Ras	HC [PF00169:PH - PF00071:Ras]	No
Human (HI-1)	9265	10256	PF00169:PH & PF01369:Sec7	PF00169:PH & PF00536:SAM_1	HC [PF00169:PH - PF00169:PH] & LC [PF00169:PH - PF00536:SAM_1] & HC [PF01369:Sec7 - PF00169:PH]	No
Human (HI-1)	3726	8061	PF03957:Jun & PF00170:bZIP_1	PF00170:bZIP_1	HC [PF00170:bZIP_1 - PF00170:bZIP_1] & LC [PF03957:Jun - PF00170:bZIP_1]	No
Human (HI-1)	51619	55658	PF00179:UQ_con	PF00097:zf-C3HC4	HC [PF00179:UQ_con - PF00097:zf-C3HC4]	No
Human (HI-1)	7323	55658	PF00179:UQ_con	PF00097:zf-C3HC4	HC [PF00179:UQ_con - PF00097:zf-C3HC4]	No
Human (HI-1)	7323	56658	PF00179:UQ_con	PF00643:zf-B_box & PF00097:zf-C3HC4 & PF00622:SPRY	HC [PF00179:UQ_con - PF00097:zf-C3HC4]	No
Human (HI-1)	7321	56658	PF00179:UQ_con	PF00643:zf-B_box & PF00097:zf-C3HC4 & PF00622:SPRY	HC [PF00179:UQ_con - PF00097:zf-C3HC4]	No
Human (HI-1)	51619	56658	PF00179:UQ_con	PF00643:zf-B_box & PF00097:zf-C3HC4 & PF00622:SPRY	HC [PF00179:UQ_con - PF00097:zf-C3HC4]	No
Human (HI-1)	7321	55658	PF00179:UQ_con	PF00097:zf-C3HC4	HC [PF00179:UQ_con - PF00097:zf-C3HC4]	No
Human (HI-1)	2495	2512	PF00210:Ferritin	PF00210:Ferritin	HC [PF00210:Ferritin - PF00210:Ferritin]	No
Human (HI-1)	5071	9319	PF00240:ubiquitin	PF00004:AAA	HC [PF00240:ubiquitin - PF00004:AAA]	No
Human (HI-1)	5886	7186	PF00627:UBA & PF00240:ubiquitin	PF00917:MATH & PF02176:zf-TRAF & PF00097:zf-C3HC4	HC [PF00240:ubiquitin - PF00097:zf-C3HC4] & HC [PF00627:UBA - PF00097:zf-C3HC4]	No
Human (HI-1)	5886	84993	PF00627:UBA & PF00240:ubiquitin	PF00627:UBA & PF00240:ubiquitin	HC [PF00240:ubiquitin - PF00240:ubiquitin] & HC [PF00240:ubiquitin - PF00627:UBA] & HC [PF00627:UBA - PF00627:UBA] & HC [PF00627:UBA - PF00240:ubiquitin]	No
Human (HI-1)	2810	10733	PF00244:14-3-3	PF00069:Pkinase & PF00659:POLO_box	HC [PF00244:14-3-3 - PF00069:Pkinase]	No
Human (HI-1)	2810	4140	PF00244:14-3-3	PF00069:Pkinase & PF02149:KA1	HC [PF00244:14-3-3 - PF00069:Pkinase]	No
Human (HI-1)	8574	22977	PF00248:Aldo_ket_red	PF00248:Aldo_ket_red	HC [PF00248:Aldo_ket_red - PF00248:Aldo_ket_red]	No
Human (HI-1)	10982	22924	PF03271:EB1 & PF00307:CH	PF03271:EB1 & PF00307:CH	HC [PF00307:CH - PF00307:CH]	No
Human (HI-1)	4830	4833	PF00334:NDK	PF00334:NDK	HC [PF00334:NDK - PF00334:NDK]	No
Human (HI-1)	4830	4832	PF00334:NDK	PF00334:NDK	HC [PF00334:NDK - PF00334:NDK]	No
Human (HI-1)	11180	55632	PF00400:WD40	PF00632:HECT	HC [PF00400:WD40 - PF00632:HECT]	No
Human (HI-1)	578	598	PF00452:Bcl-2	PF00452:Bcl-2 & PF02180:BH4	HC [PF00452:Bcl-2 - PF00452:Bcl-2] & HC [PF00452:Bcl-2 - PF02180:BH4]	No
Human (HI-1)	4171	4175	PF00493:MCM	PF00493:MCM	HC [PF00493:MCM - PF00493:MCM]	No
Human (HI-1)	4615	8405	PF01582:TIR & PF00531:Death	PF00651:BTB & PF00917:MATH	HC [PF00531:Death - PF00917:MATH]	No
Human (HI-1)	9456	51225	PF00568:WH1	PF00018:SH3_1	HC [PF00568:WH1 - PF00018:SH3_1]	No
Human (HI-1)	6303	112483	PF00583:Acetyltransf_1	PF00583:Acetyltransf_1	HC [PF00583:Acetyltransf_1 - PF00583:Acetyltransf_1]	No
Human (HI-1)	1856	7718	PF00778:DIX & PF02377:Dishevelled & PF00610:DEP & PF00595:PDZ	PF02023:SCAN & PF00096:zf-C2H2	HC [PF00595:PDZ - PF00096:zf-C2H2] & LC [PF00778:DIX - PF00096:zf-C2H2] & LC [PF02377:Dishevelled - PF00096:zf-C2H2]	No
Human (HI-1)	1856	58500	PF00778:DIX & PF02377:Dishevelled & PF00610:DEP & PF00595:PDZ	PF00096:zf-C2H2	HC [PF00595:PDZ - PF00096:zf-C2H2] & LC [PF00778:DIX - PF00096:zf-C2H2] & LC [PF02377:Dishevelled - PF00096:zf-C2H2]	No
Human (HI-1)	1856	10127	PF00778:DIX & PF02377:Dishevelled & PF00610:DEP & PF00595:PDZ	PF02023:SCAN & PF01352:KRAB & PF00096:zf-C2H2	HC [PF00595:PDZ - PF00096:zf-C2H2] & LC [PF00778:DIX - PF00096:zf-C2H2] & LC [PF02377:Dishevelled - PF00096:zf-C2H2]	No
Human (HI-1)	9260	11060	PF00412:LIM & PF00595:PDZ	PF00397:WW & PF00168:C2 & PF00632:HECT	HC [PF00595:PDZ - PF00168:C2] & HC [PF00595:PDZ - PF00397:WW]	No
Human (HI-1)	1856	9531	PF00778:DIX & PF02377:Dishevelled & PF00610:DEP & PF00595:PDZ	PF02179:BAG & PF00397:WW	HC [PF00595:PDZ - PF00397:WW]	No
Human (HI-1)	1857	84708	PF00778:DIX & PF02377:Dishevelled & PF00595:PDZ & PF00610:DEP	PF00595:PDZ	HC [PF00595:PDZ - PF00595:PDZ] & MC [PF00610:DEP - PF00595:PDZ] & HC [PF00778:DIX - PF00595:PDZ] & MC [PF02377:Dishevelled - PF00595:PDZ]	No
Human (HI-1)	1856	84904	PF00778:DIX & PF02377:Dishevelled & PF00610:DEP & PF00595:PDZ	PF00621:RhoGEF	HC [PF00595:PDZ - PF00621:RhoGEF] & LC [PF00610:DEP - PF00621:RhoGEF]	No
Human (HI-1)	9632	10483	PF04811:Sec23_trunk & PF04815:Sec23_helical & PF08033:Sec23_BS & PF04810:zf-Sec23_Sec24 & PF00626:Gelsolin	PF04811:Sec23_trunk & PF04815:Sec23_helical & PF08033:Sec23_BS & PF00626:Gelsolin & PF04810:zf-Sec23_Sec24	HC [PF00626:Gelsolin - PF00626:Gelsolin] & LC [PF00626:Gelsolin - PF04810:zf-Sec23_Sec24] & HC [PF00626:Gelsolin - PF04811:Sec23_trunk] & HC [PF00626:Gelsolin - PF04815:Sec23_helical] & LC [PF04810:zf-Sec23_Sec24 - PF04810:zf-Sec23_Sec24] & MC [PF04810:zf-Sec23_Sec24 - PF04811:Sec23_trunk] & HC [PF04811:Sec23_trunk - PF04811:Sec23_trunk] & HC [PF04811:Sec23_trunk - PF04815:Sec23_helical] & LC [PF…	No
Human (HI-1)	9871	10483	PF04810:zf-Sec23_Sec24 & PF04811:Sec23_trunk & PF04815:Sec23_helical & PF08033:Sec23_BS & PF00626:Gelsolin	PF04811:Sec23_trunk & PF04815:Sec23_helical & PF08033:Sec23_BS & PF00626:Gelsolin & PF04810:zf-Sec23_Sec24	HC [PF00626:Gelsolin - PF00626:Gelsolin] & LC [PF00626:Gelsolin - PF04810:zf-Sec23_Sec24] & HC [PF00626:Gelsolin - PF04811:Sec23_trunk] & HC [PF00626:Gelsolin - PF04815:Sec23_helical] & LC [PF04810:zf-Sec23_Sec24 - PF04810:zf-Sec23_Sec24] & MC [PF04810:zf-Sec23_Sec24 - PF04811:Sec23_trunk] & HC [PF04811:Sec23_trunk - PF04811:Sec23_trunk] & HC [PF04811:Sec23_trunk - PF04815:Sec23_helical] & LC [PF…	No
Human (HI-1)	10422	11052	PF00627:UBA	PF00076:RRM_1	HC [PF00627:UBA - PF00076:RRM_1]	No
Human (HI-1)	26060	55198	PF00640:PID	PF00640:PID & PF00169:PH	HC [PF00640:PID - PF00640:PID]	No
Human (HI-1)	23099	147687	PF00651:BTB	PF00096:zf-C2H2 & PF01352:KRAB	HC [PF00651:BTB - PF00096:zf-C2H2]	No
Human (HI-1)	11275	59349	PF01344:Kelch_1 & PF00651:BTB	PF01344:Kelch_1 & PF00651:BTB	HC [PF00651:BTB - PF00651:BTB] & LC [PF00651:BTB - PF01344:Kelch_1] & LC [PF01344:Kelch_1 - PF01344:Kelch_1] & LC [PF01344:Kelch_1 - PF00651:BTB]	No
Human (HI-1)	331	842	PF00653:BIR	PF00656:Peptidase_C14 & PF00619:CARD	HC [PF00653:BIR - PF00656:Peptidase_C14] & MC [PF00653:BIR - PF00619:CARD]	No
Human (HI-1)	1731	23157	PF00735:Septin	PF00735:Septin	HC [PF00735:Septin - PF00735:Septin]	No
Human (HI-1)	4735	23157	PF00735:Septin	PF00735:Septin	HC [PF00735:Septin - PF00735:Septin]	No
Human (HI-1)	9146	10254	PF00790:VHS & PF01363:FYVE	PF00790:VHS & PF00018:SH3_1 & PF02809:UIM	HC [PF00790:VHS - PF00790:VHS] & MC [PF00790:VHS - PF02809:UIM] & HC [PF01363:FYVE - PF02809:UIM] & MC [PF00790:VHS - PF00018:SH3_1] & HC [PF01363:FYVE - PF00790:VHS]	No
Human (HI-1)	6810	8674	PF00804:Syntaxin & PF05739:SNARE	PF00957:Synaptobrevin	HC [PF00804:Syntaxin - PF00957:Synaptobrevin] & HC [PF05739:SNARE - PF00957:Synaptobrevin]	No
Human (HI-1)	6810	9341	PF00804:Syntaxin & PF05739:SNARE	PF00957:Synaptobrevin	HC [PF00804:Syntaxin - PF00957:Synaptobrevin] & HC [PF05739:SNARE - PF00957:Synaptobrevin]	No
Human (HI-1)	8676	8773	PF00804:Syntaxin & PF05739:SNARE	PF05739:SNARE & PF00835:SNAP-25	HC [PF00804:Syntaxin - PF05739:SNARE] & HC [PF05739:SNARE - PF05739:SNARE] & HC [PF05739:SNARE - PF00835:SNAP-25]	No
Human (HI-1)	4801	10589	PF00808:CBFD_NFYB_HMF	PF00808:CBFD_NFYB_HMF	HC [PF00808:CBFD_NFYB_HMF - PF00808:CBFD_NFYB_HMF]	No
Human (HI-1)	1810	54107	PF00808:CBFD_NFYB_HMF	PF00808:CBFD_NFYB_HMF	HC [PF00808:CBFD_NFYB_HMF - PF00808:CBFD_NFYB_HMF]	No
Human (HI-1)	10589	54107	PF00808:CBFD_NFYB_HMF	PF00808:CBFD_NFYB_HMF	HC [PF00808:CBFD_NFYB_HMF - PF00808:CBFD_NFYB_HMF]	No
Human (HI-1)	6616	8676	PF05739:SNARE & PF00835:SNAP-25	PF00804:Syntaxin & PF05739:SNARE	HC [PF00835:SNAP-25 - PF05739:SNARE] & HC [PF05739:SNARE - PF05739:SNARE] & HC [PF05739:SNARE - PF00804:Syntaxin]	No
Human (HI-1)	10054	10055	PF00899:ThiF & PF02134:UBACT	PF00899:ThiF	HC [PF00899:ThiF - PF00899:ThiF] & HC [PF02134:UBACT - PF00899:ThiF]	No
Human (HI-1)	4591	55872	PF00643:zf-B_box & PF00917:MATH	PF00069:Pkinase	HC [PF00917:MATH - PF00069:Pkinase]	No
Human (HI-1)	7186	7597	PF00917:MATH & PF02176:zf-TRAF & PF00097:zf-C3HC4	PF00651:BTB	HC [PF00917:MATH - PF00651:BTB]	No
Human (HI-1)	7186	23099	PF00917:MATH & PF02176:zf-TRAF & PF00097:zf-C3HC4	PF00651:BTB	HC [PF00917:MATH - PF00651:BTB]	No
Human (HI-1)	9533	51082	PF01000:RNA_pol_A_bac & PF01193:RNA_pol_L	PF01193:RNA_pol_L	HC [PF01000:RNA_pol_A_bac - PF01193:RNA_pol_L] & HC [PF01193:RNA_pol_L - PF01193:RNA_pol_L]	No
Human (HI-1)	57402	140576	PF01023:S_100	PF01023:S_100	HC [PF01023:S_100 - PF01023:S_100]	No
Human (HI-1)	10126	140735	PF01221:Dynein_light	PF01221:Dynein_light	HC [PF01221:Dynein_light - PF01221:Dynein_light]	No
Human (HI-1)	27258	57819	PF01423:LSM	PF01423:LSM	HC [PF01423:LSM - PF01423:LSM]	No
Human (HI-1)	27258	84967	PF01423:LSM	PF01423:LSM	HC [PF01423:LSM - PF01423:LSM]	No
Human (HI-1)	2992	2997	PF01501:Glyco_transf_8	PF05693:Glycogen_syn	HC [PF01501:Glyco_transf_8 - PF05693:Glycogen_syn]	No
Human (HI-1)	163	10053	PF01602:Adaptin_N & PF02883:Alpha_adaptinC2	PF00928:Adap_comp_sub & PF01217:Clat_adaptor_s	HC [PF01602:Adaptin_N - PF00928:Adap_comp_sub] & HC [PF02883:Alpha_adaptinC2 - PF00928:Adap_comp_sub] & HC [PF01602:Adaptin_N - PF01217:Clat_adaptor_s] & HC [PF02883:Alpha_adaptinC2 - PF01217:Clat_adaptor_s]	No
Human (HI-1)	163	1173	PF01602:Adaptin_N & PF02883:Alpha_adaptinC2	PF00928:Adap_comp_sub & PF01217:Clat_adaptor_s	HC [PF01602:Adaptin_N - PF00928:Adap_comp_sub] & HC [PF02883:Alpha_adaptinC2 - PF00928:Adap_comp_sub] & HC [PF01602:Adaptin_N - PF01217:Clat_adaptor_s] & HC [PF02883:Alpha_adaptinC2 - PF01217:Clat_adaptor_s]	No
Human (HI-1)	163	8907	PF01602:Adaptin_N & PF02883:Alpha_adaptinC2	PF00928:Adap_comp_sub & PF01217:Clat_adaptor_s	HC [PF01602:Adaptin_N - PF00928:Adap_comp_sub] & HC [PF02883:Alpha_adaptinC2 - PF00928:Adap_comp_sub] & HC [PF01602:Adaptin_N - PF01217:Clat_adaptor_s] & HC [PF02883:Alpha_adaptinC2 - PF01217:Clat_adaptor_s]	No
Human (HI-1)	5720	5721	PF02252:PA28_beta & PF02251:PA28_alpha	PF02252:PA28_beta & PF02251:PA28_alpha	HC [PF02251:PA28_alpha - PF02252:PA28_beta] & HC [PF02252:PA28_beta - PF02251:PA28_alpha]	No
Human (HI-1)	5747	8835	PF07714:Pkinase_Tyr & PF03623:Focal_AT	PF07525:SOCS_box & PF00017:SH2	HC [PF03623:Focal_AT - PF00017:SH2] & LC [PF07714:Pkinase_Tyr - PF00017:SH2]	No
Human (HI-1)	27095	79090	PF04051:TRAPP	PF04051:TRAPP	HC [PF04051:TRAPP - PF04051:TRAPP]	No
Human (HI-1)	78992	286451	PF04893:Yip1	PF04893:Yip1	HC [PF04893:Yip1 - PF04893:Yip1]	No
Human (HI-1)	2997	8908	PF05693:Glycogen_syn	PF01501:Glyco_transf_8	HC [PF05693:Glycogen_syn - PF01501:Glyco_transf_8]	No
Human (HI-1)	9319	11030	PF00004:AAA	PF00076:RRM_1	LC [PF00004:AAA - PF00076:RRM_1]	No
Human (HI-1)	9319	26086	PF00004:AAA	PF00515:TPR_1	LC [PF00004:AAA - PF00515:TPR_1]	No
Human (HI-1)	5706	5715	PF00004:AAA	PF00595:PDZ	LC [PF00004:AAA - PF00595:PDZ]	No
Human (HI-1)	9319	84708	PF00004:AAA	PF00595:PDZ	LC [PF00004:AAA - PF00595:PDZ]	No
Human (HI-1)	65989	83755	PF00008:EGF	PF01500:Keratin_B2	LC [PF00008:EGF - PF01500:Keratin_B2]	No
Human (HI-1)	26353	27129	PF00011:HSP20	PF00011:HSP20	LC [PF00011:HSP20 - PF00011:HSP20]	No
Human (HI-1)	6782	29979	PF00012:HSP70	PF00240:ubiquitin & PF00627:UBA	LC [PF00012:HSP70 - PF00240:ubiquitin]	No
Human (HI-1)	9513	653121	PF00013:KH_1	PF00651:BTB & PF00096:zf-C2H2	LC [PF00013:KH_1 - PF00096:zf-C2H2]	No
Human (HI-1)	3927	9319	PF00880:Nebulin & PF00412:LIM & PF00018:SH3_1	PF00004:AAA	LC [PF00018:SH3_1 - PF00004:AAA]	No
Human (HI-1)	1398	5706	PF07653:SH3_2 & PF00017:SH2 & PF00018:SH3_1	PF00004:AAA	LC [PF00018:SH3_1 - PF00004:AAA]	No
Human (HI-1)	10174	79869	PF00018:SH3_1 & PF07653:SH3_2 & PF02208:Sorb	PF00076:RRM_1	LC [PF00018:SH3_1 - PF00076:RRM_1]	No
Human (HI-1)	8440	11052	PF00018:SH3_1 & PF00017:SH2	PF00076:RRM_1	LC [PF00018:SH3_1 - PF00076:RRM_1]	No
Human (HI-1)	8440	79869	PF00018:SH3_1 & PF00017:SH2	PF00076:RRM_1	LC [PF00018:SH3_1 - PF00076:RRM_1]	No
Human (HI-1)	3275	79869	PF00018:SH3_1 & PF05185:PRMT5	PF00076:RRM_1	LC [PF00018:SH3_1 - PF00076:RRM_1]	No
Human (HI-1)	9402	11030	PF00018:SH3_1 & PF00017:SH2	PF00076:RRM_1	LC [PF00018:SH3_1 - PF00076:RRM_1]	No
Human (HI-1)	10174	27316	PF00018:SH3_1 & PF07653:SH3_2 & PF02208:Sorb	PF00076:RRM_1	LC [PF00018:SH3_1 - PF00076:RRM_1]	No
Human (HI-1)	8440	10262	PF00018:SH3_1 & PF00017:SH2	PF00076:RRM_1	LC [PF00018:SH3_1 - PF00076:RRM_1]	No
Human (HI-1)	10174	10521	PF00018:SH3_1 & PF07653:SH3_2 & PF02208:Sorb	PF00270:DEAD & PF00271:Helicase_C	LC [PF00018:SH3_1 - PF00270:DEAD] & LC [PF00018:SH3_1 - PF00271:Helicase_C]	No
Human (HI-1)	10919	11278	PF00023:Ank & PF00856:SET & PF05033:Pre-SET	PF00096:zf-C2H2	LC [PF00023:Ank - PF00096:zf-C2H2] & HC [PF00856:SET - PF00096:zf-C2H2]	No
Human (HI-1)	10919	84708	PF00023:Ank & PF00856:SET & PF05033:Pre-SET	PF00595:PDZ	LC [PF00023:Ank - PF00595:PDZ]	No
Human (HI-1)	22981	58500	PF00036:efhand	PF00096:zf-C2H2	LC [PF00036:efhand - PF00096:zf-C2H2]	No
Human (HI-1)	22981	79088	PF00036:efhand	PF01352:KRAB & PF00096:zf-C2H2	LC [PF00036:efhand - PF00096:zf-C2H2]	No
Human (HI-1)	825	54550	PF01067:Calpain_III & PF00036:efhand	PF03992:ABM	LC [PF00036:efhand - PF03992:ABM]	No
Human (HI-1)	22981	170082	PF00036:efhand	PF07500:TFIIS_M	LC [PF00036:efhand - PF07500:TFIIS_M]	No
Human (HI-1)	114088	653361	PF00643:zf-B_box & PF00097:zf-C3HC4 & PF00041:fn3 & PF00622:SPRY	PF00018:SH3_1 & PF00787:PX	LC [PF00041:fn3 - PF00018:SH3_1]	No
Human (HI-1)	3205	7205	PF00046:Homeobox	PF00412:LIM	LC [PF00046:Homeobox - PF00412:LIM]	No
Human (HI-1)	3198	9404	PF00046:Homeobox	PF00412:LIM	LC [PF00046:Homeobox - PF00412:LIM]	No
Human (HI-1)	3198	7205	PF00046:Homeobox	PF00412:LIM	LC [PF00046:Homeobox - PF00412:LIM]	No
Human (HI-1)	3216	5359	PF00046:Homeobox	PF03803:Scramblase	LC [PF00046:Homeobox - PF03803:Scramblase]	No
Human (HI-1)	3198	5359	PF00046:Homeobox	PF03803:Scramblase	LC [PF00046:Homeobox - PF03803:Scramblase]	No
Human (HI-1)	3205	5359	PF00046:Homeobox	PF03803:Scramblase	LC [PF00046:Homeobox - PF03803:Scramblase]	No
Human (HI-1)	3198	30008	PF00046:Homeobox	PF07645:EGF_CA	LC [PF00046:Homeobox - PF07645:EGF_CA]	No
Human (HI-1)	3087	30008	PF00046:Homeobox	PF07645:EGF_CA	LC [PF00046:Homeobox - PF07645:EGF_CA]	No
Human (HI-1)	1263	9319	PF00069:Pkinase & PF00659:POLO_box	PF00004:AAA	LC [PF00069:Pkinase - PF00004:AAA]	No
Human (HI-1)	8445	25788	PF00069:Pkinase	PF00271:Helicase_C & PF00176:SNF2_N	LC [PF00069:Pkinase - PF00176:SNF2_N] & HC [PF00069:Pkinase - PF00271:Helicase_C]	No
Human (HI-1)	1454	25788	PF00069:Pkinase	PF00271:Helicase_C & PF00176:SNF2_N	LC [PF00069:Pkinase - PF00176:SNF2_N] & HC [PF00069:Pkinase - PF00271:Helicase_C]	No
Human (HI-1)	9874	25842	PF00069:Pkinase	PF04729:ASF1_hist_chap	LC [PF00069:Pkinase - PF04729:ASF1_hist_chap]	No
Human (HI-1)	699	1398	PF00069:Pkinase	PF07653:SH3_2 & PF00017:SH2 & PF00018:SH3_1	LC [PF00069:Pkinase - PF07653:SH3_2] & HC [PF00069:Pkinase - PF00017:SH2] & HC [PF00069:Pkinase - PF00018:SH3_1]	No
Human (HI-1)	2669	9260	PF00071:Ras	PF00412:LIM & PF00595:PDZ	LC [PF00071:Ras - PF00412:LIM] & HC [PF00071:Ras - PF00595:PDZ]	No
Human (HI-1)	9363	10567	PF00071:Ras	PF03208:PRA1	LC [PF00071:Ras - PF03208:PRA1]	No
Human (HI-1)	5861	10567	PF00071:Ras	PF03208:PRA1	LC [PF00071:Ras - PF03208:PRA1]	No
Human (HI-1)	2130	4145	PF00641:zf-RanBP & PF00076:RRM_1	PF00018:SH3_1 & PF00017:SH2 & PF07714:Pkinase_Tyr	LC [PF00076:RRM_1 - PF00018:SH3_1]	No
Human (HI-1)	2130	4542	PF00641:zf-RanBP & PF00076:RRM_1	PF00018:SH3_1 & PF00063:Myosin_head & PF06017:Myosin_TH1	LC [PF00076:RRM_1 - PF00018:SH3_1] & LC [PF00076:RRM_1 - PF00063:Myosin_head]	No
Human (HI-1)	2130	65997	PF00641:zf-RanBP & PF00076:RRM_1	PF00071:Ras	LC [PF00076:RRM_1 - PF00071:Ras]	No
Human (HI-1)	2130	326624	PF00641:zf-RanBP & PF00076:RRM_1	PF00071:Ras	LC [PF00076:RRM_1 - PF00071:Ras]	No
Human (HI-1)	3183	3845	PF00076:RRM_1	PF00071:Ras	LC [PF00076:RRM_1 - PF00071:Ras]	No
Human (HI-1)	27316	84708	PF00076:RRM_1	PF00595:PDZ	LC [PF00076:RRM_1 - PF00595:PDZ]	No
Human (HI-1)	55068	84708	PF00076:RRM_1	PF00595:PDZ	LC [PF00076:RRM_1 - PF00595:PDZ]	No
Human (HI-1)	6426	84708	PF00076:RRM_1	PF00595:PDZ	LC [PF00076:RRM_1 - PF00595:PDZ]	No
Human (HI-1)	11030	64333	PF00076:RRM_1	PF00620:RhoGAP & PF00169:PH & PF00018:SH3_1	LC [PF00076:RRM_1 - PF00620:RhoGAP] & LC [PF00076:RRM_1 - PF00018:SH3_1]	No
Human (HI-1)	11030	84872	PF00076:RRM_1	PF00642:zf-CCCH	LC [PF00076:RRM_1 - PF00642:zf-CCCH]	No
Human (HI-1)	2130	79723	PF00641:zf-RanBP & PF00076:RRM_1	PF05033:Pre-SET & PF00856:SET & PF00385:Chromo	LC [PF00076:RRM_1 - PF00856:SET]	No
Human (HI-1)	9939	55110	PF00076:RRM_1	PF02792:Mago_nashi	LC [PF00076:RRM_1 - PF02792:Mago_nashi]	No
Human (HI-1)	10262	10992	PF00076:RRM_1	PF04037:DUF382 & PF04046:PSP	LC [PF00076:RRM_1 - PF04037:DUF382] & MC [PF00076:RRM_1 - PF04046:PSP]	No
Human (HI-1)	27332	30008	PF00076:RRM_1	PF07645:EGF_CA	LC [PF00076:RRM_1 - PF07645:EGF_CA]	No
Human (HI-1)	54507	65989	PF00090:TSP_1	PF00008:EGF	LC [PF00090:TSP_1 - PF00008:EGF]	No
Human (HI-1)	9726	22981	PF00096:zf-C2H2	PF00036:efhand	LC [PF00096:zf-C2H2 - PF00036:efhand]	No
Human (HI-1)	10127	51324	PF02023:SCAN & PF01352:KRAB & PF00096:zf-C2H2	PF00561:Abhydrolase_1	LC [PF00096:zf-C2H2 - PF00561:Abhydrolase_1]	No
Human (HI-1)	10127	90933	PF02023:SCAN & PF01352:KRAB & PF00096:zf-C2H2	PF00622:SPRY & PF00643:zf-B_box	LC [PF00096:zf-C2H2 - PF00622:SPRY] & LC [PF00096:zf-C2H2 - PF00643:zf-B_box]	No
Human (HI-1)	25888	90933	PF01352:KRAB & PF00096:zf-C2H2	PF00622:SPRY & PF00643:zf-B_box	LC [PF00096:zf-C2H2 - PF00622:SPRY] & LC [PF00096:zf-C2H2 - PF00643:zf-B_box]	No
Human (HI-1)	10127	79666	PF02023:SCAN & PF01352:KRAB & PF00096:zf-C2H2	PF01363:FYVE & PF00169:PH	LC [PF00096:zf-C2H2 - PF01363:FYVE]	No
Human (HI-1)	7579	51282	PF02023:SCAN & PF00096:zf-C2H2	PF02023:SCAN	LC [PF00096:zf-C2H2 - PF02023:SCAN]	No
Human (HI-1)	7718	51282	PF02023:SCAN & PF00096:zf-C2H2	PF02023:SCAN	LC [PF00096:zf-C2H2 - PF02023:SCAN]	No
Human (HI-1)	7572	51282	PF02023:SCAN & PF00096:zf-C2H2	PF02023:SCAN	LC [PF00096:zf-C2H2 - PF02023:SCAN]	No
Human (HI-1)	7572	54925	PF02023:SCAN & PF00096:zf-C2H2	PF02023:SCAN	LC [PF00096:zf-C2H2 - PF02023:SCAN]	No
Human (HI-1)	10127	51282	PF02023:SCAN & PF01352:KRAB & PF00096:zf-C2H2	PF02023:SCAN	LC [PF00096:zf-C2H2 - PF02023:SCAN] & MC [PF01352:KRAB - PF02023:SCAN]	No
Human (HI-1)	7186	11063	PF00917:MATH & PF02176:zf-TRAF & PF00097:zf-C3HC4	PF00505:HMG_box	LC [PF00097:zf-C3HC4 - PF00505:HMG_box]	No
Human (HI-1)	7186	84708	PF00917:MATH & PF02176:zf-TRAF & PF00097:zf-C3HC4	PF00595:PDZ	LC [PF00097:zf-C3HC4 - PF00595:PDZ]	No
Human (HI-1)	7186	51194	PF00917:MATH & PF02176:zf-TRAF & PF00097:zf-C3HC4	PF03810:IBN_N	LC [PF00097:zf-C3HC4 - PF03810:IBN_N]	No
Human (HI-1)	10898	81608	PF00098:zf-CCHC & PF00642:zf-CCCH	PF05182:Fip1	LC [PF00098:zf-CCHC - PF05182:Fip1] & HC [PF00642:zf-CCCH - PF05182:Fip1]	No
Human (HI-1)	6257	8405	PF00104:Hormone_recep & PF00105:zf-C4	PF00651:BTB & PF00917:MATH	LC [PF00104:Hormone_recep - PF00651:BTB] & LC [PF00105:zf-C4 - PF00651:BTB]	No
Human (HI-1)	3021	10919	PF00125:Histone	PF00023:Ank & PF00856:SET & PF05033:Pre-SET	LC [PF00125:Histone - PF00023:Ank]	No
Human (HI-1)	8812	84528	PF00134:Cyclin_N	PF00046:Homeobox	LC [PF00134:Cyclin_N - PF00046:Homeobox]	No
Human (HI-1)	5515	9319	PF00149:Metallophos	PF00004:AAA	LC [PF00149:Metallophos - PF00004:AAA]	No
Human (HI-1)	54472	84528	PF02845:CUE & PF00168:C2	PF00046:Homeobox	LC [PF00168:C2 - PF00046:Homeobox]	No
Human (HI-1)	7329	8767	PF00179:UQ_con	PF00069:Pkinase & PF00619:CARD	LC [PF00179:UQ_con - PF00069:Pkinase]	No
Human (HI-1)	7329	9260	PF00179:UQ_con	PF00412:LIM & PF00595:PDZ	LC [PF00179:UQ_con - PF00412:LIM] & LC [PF00179:UQ_con - PF00595:PDZ]	No
Human (HI-1)	7329	9063	PF00179:UQ_con	PF02891:zf-MIZ	LC [PF00179:UQ_con - PF02891:zf-MIZ]	No
Human (HI-1)	5682	25788	PF00227:Proteasome	PF00271:Helicase_C & PF00176:SNF2_N	LC [PF00227:Proteasome - PF00271:Helicase_C]	No
Human (HI-1)	9636	11274	PF00240:ubiquitin	PF00443:UCH	LC [PF00240:ubiquitin - PF00443:UCH]	No
Human (HI-1)	7917	59349	PF00240:ubiquitin	PF01344:Kelch_1 & PF00651:BTB	LC [PF00240:ubiquitin - PF00651:BTB]	No
Human (HI-1)	8468	8812	PF00254:FKBP_C	PF00134:Cyclin_N	LC [PF00254:FKBP_C - PF00134:Cyclin_N]	No
Human (HI-1)	55308	57409	PF00270:DEAD & PF00271:Helicase_C	PF02854:MIF4G	LC [PF00270:DEAD - PF02854:MIF4G] & LC [PF00271:Helicase_C - PF02854:MIF4G]	No
Human (HI-1)	25788	51157	PF00271:Helicase_C & PF00176:SNF2_N	PF00096:zf-C2H2	LC [PF00271:Helicase_C - PF00096:zf-C2H2]	No
Human (HI-1)	81	9124	PF00435:Spectrin & PF00307:CH	PF00595:PDZ & PF00412:LIM	LC [PF00307:CH - PF00412:LIM] & HC [PF00307:CH - PF00595:PDZ]	No
Human (HI-1)	8382	84332	PF05186:Dpy-30 & PF00334:NDK	PF05186:Dpy-30	LC [PF00334:NDK - PF05186:Dpy-30]	No
Human (HI-1)	8382	143241	PF05186:Dpy-30 & PF00334:NDK	PF05186:Dpy-30	LC [PF00334:NDK - PF05186:Dpy-30]	No
Human (HI-1)	3099	29979	PF03727:Hexokinase_2 & PF00349:Hexokinase_1	PF00240:ubiquitin & PF00627:UBA	LC [PF00349:Hexokinase_1 - PF00240:ubiquitin] & LC [PF03727:Hexokinase_2 - PF00240:ubiquitin]	No
Human (HI-1)	80022	653121	PF00784:MyTH4 & PF00373:FERM_M	PF00651:BTB & PF00096:zf-C2H2	LC [PF00373:FERM_M - PF00096:zf-C2H2]	No
Human (HI-1)	7205	8440	PF00412:LIM	PF00018:SH3_1 & PF00017:SH2	LC [PF00412:LIM - PF00018:SH3_1]	No
Human (HI-1)	4005	10982	PF00412:LIM	PF03271:EB1 & PF00307:CH	LC [PF00412:LIM - PF00307:CH]	No
Human (HI-1)	4005	22924	PF00412:LIM	PF03271:EB1 & PF00307:CH	LC [PF00412:LIM - PF00307:CH]	No
Human (HI-1)	2275	7205	PF00412:LIM	PF00412:LIM	LC [PF00412:LIM - PF00412:LIM]	No
Human (HI-1)	3987	9404	PF00412:LIM	PF00412:LIM	LC [PF00412:LIM - PF00412:LIM]	No
Human (HI-1)	2275	3927	PF00412:LIM	PF00880:Nebulin & PF00412:LIM & PF00018:SH3_1	LC [PF00412:LIM - PF00412:LIM] & LC [PF00412:LIM - PF00880:Nebulin] & LC [PF00412:LIM - PF00018:SH3_1]	No
Human (HI-1)	9404	51317	PF00412:LIM	PF00628:PHD	LC [PF00412:LIM - PF00628:PHD]	No
Human (HI-1)	4175	5682	PF00493:MCM	PF00227:Proteasome	LC [PF00493:MCM - PF00227:Proteasome]	No
Human (HI-1)	8697	11030	PF04049:APC8 & PF00515:TPR_1	PF00076:RRM_1	LC [PF00515:TPR_1 - PF00076:RRM_1]	No
Human (HI-1)	8697	25788	PF04049:APC8 & PF00515:TPR_1	PF00271:Helicase_C & PF00176:SNF2_N	LC [PF00515:TPR_1 - PF00271:Helicase_C]	No
Human (HI-1)	6449	50848	PF00515:TPR_1	PF07679:I-set & PF07686:V-set	LC [PF00515:TPR_1 - PF07679:I-set]	No
Human (HI-1)	1911	51460	PF00536:SAM_1	PF02820:MBT & PF00536:SAM_1	LC [PF00536:SAM_1 - PF00536:SAM_1]	No
Human (HI-1)	1912	51460	PF00536:SAM_1	PF02820:MBT & PF00536:SAM_1	LC [PF00536:SAM_1 - PF00536:SAM_1]	No
Human (HI-1)	1911	1912	PF00536:SAM_1	PF00536:SAM_1	LC [PF00536:SAM_1 - PF00536:SAM_1]	No
Human (HI-1)	10482	29107	PF03943:TAP_C & PF02136:NTF2 & PF00560:LRR_1	PF02136:NTF2	LC [PF00560:LRR_1 - PF02136:NTF2] & LC [PF02136:NTF2 - PF02136:NTF2] & LC [PF03943:TAP_C - PF02136:NTF2]	No
Human (HI-1)	1838	10363	PF00569:ZZ	PF00505:HMG_box	LC [PF00569:ZZ - PF00505:HMG_box]	No
Human (HI-1)	8572	11030	PF00595:PDZ & PF00412:LIM	PF00076:RRM_1	LC [PF00595:PDZ - PF00076:RRM_1]	No
Human (HI-1)	1856	11030	PF00778:DIX & PF02377:Dishevelled & PF00610:DEP & PF00595:PDZ	PF00076:RRM_1	LC [PF00595:PDZ - PF00076:RRM_1] & MC [PF00610:DEP - PF00076:RRM_1]	No
Human (HI-1)	1856	79869	PF00778:DIX & PF02377:Dishevelled & PF00610:DEP & PF00595:PDZ	PF00076:RRM_1	LC [PF00595:PDZ - PF00076:RRM_1] & MC [PF00610:DEP - PF00076:RRM_1]	No
Human (HI-1)	1856	11338	PF00778:DIX & PF02377:Dishevelled & PF00610:DEP & PF00595:PDZ	PF00076:RRM_1	LC [PF00595:PDZ - PF00076:RRM_1] & MC [PF00610:DEP - PF00076:RRM_1]	No
Human (HI-1)	1856	10921	PF00778:DIX & PF02377:Dishevelled & PF00610:DEP & PF00595:PDZ	PF00076:RRM_1	LC [PF00595:PDZ - PF00076:RRM_1] & MC [PF00610:DEP - PF00076:RRM_1]	No
Human (HI-1)	84708	92610	PF00595:PDZ	PF00498:FHA	LC [PF00595:PDZ - PF00498:FHA]	No
Human (HI-1)	1856	10445	PF00778:DIX & PF02377:Dishevelled & PF00610:DEP & PF00595:PDZ	PF00498:FHA	LC [PF00595:PDZ - PF00498:FHA]	No
Human (HI-1)	1856	79753	PF00778:DIX & PF02377:Dishevelled & PF00610:DEP & PF00595:PDZ	PF00498:FHA	LC [PF00595:PDZ - PF00498:FHA]	No
Human (HI-1)	1856	92610	PF00778:DIX & PF02377:Dishevelled & PF00610:DEP & PF00595:PDZ	PF00498:FHA	LC [PF00595:PDZ - PF00498:FHA]	No
Human (HI-1)	27111	92610	PF00595:PDZ	PF00498:FHA	LC [PF00595:PDZ - PF00498:FHA]	No
Human (HI-1)	10611	56658	PF00412:LIM & PF00595:PDZ	PF00643:zf-B_box & PF00097:zf-C3HC4 & PF00622:SPRY	LC [PF00595:PDZ - PF00643:zf-B_box] & LC [PF00595:PDZ - PF00097:zf-C3HC4]	No
Human (HI-1)	1857	59349	PF00778:DIX & PF02377:Dishevelled & PF00595:PDZ & PF00610:DEP	PF01344:Kelch_1 & PF00651:BTB	LC [PF00595:PDZ - PF00651:BTB]	No
Human (HI-1)	84708	653121	PF00595:PDZ	PF00651:BTB & PF00096:zf-C2H2	LC [PF00595:PDZ - PF00651:BTB] & HC [PF00595:PDZ - PF00096:zf-C2H2]	No
Human (HI-1)	1857	3104	PF00778:DIX & PF02377:Dishevelled & PF00595:PDZ & PF00610:DEP	PF00651:BTB & PF00096:zf-C2H2	LC [PF00595:PDZ - PF00651:BTB] & HC [PF00595:PDZ - PF00096:zf-C2H2] & LC [PF00778:DIX - PF00096:zf-C2H2] & LC [PF02377:Dishevelled - PF00096:zf-C2H2]	No
Human (HI-1)	1856	653121	PF00778:DIX & PF02377:Dishevelled & PF00610:DEP & PF00595:PDZ	PF00651:BTB & PF00096:zf-C2H2	LC [PF00595:PDZ - PF00651:BTB] & HC [PF00595:PDZ - PF00096:zf-C2H2] & LC [PF00778:DIX - PF00096:zf-C2H2] & LC [PF02377:Dishevelled - PF00096:zf-C2H2]	No
Human (HI-1)	3603	30008	PF00595:PDZ	PF07645:EGF_CA	LC [PF00595:PDZ - PF07645:EGF_CA]	No
Human (HI-1)	1856	10174	PF00778:DIX & PF02377:Dishevelled & PF00610:DEP & PF00595:PDZ	PF00018:SH3_1 & PF07653:SH3_2 & PF02208:Sorb	LC [PF00595:PDZ - PF07653:SH3_2] & LC [PF00610:DEP - PF07653:SH3_2] & HC [PF00595:PDZ - PF00018:SH3_1]	No
Human (HI-1)	1856	414301	PF00778:DIX & PF02377:Dishevelled & PF00610:DEP & PF00595:PDZ	PF00240:ubiquitin	LC [PF00610:DEP - PF00240:ubiquitin]	No
Human (HI-1)	1856	8078	PF00778:DIX & PF02377:Dishevelled & PF00610:DEP & PF00595:PDZ	PF02148:zf-UBP & PF00443:UCH & PF00627:UBA	LC [PF00610:DEP - PF00443:UCH]	No
Human (HI-1)	1856	7186	PF00778:DIX & PF02377:Dishevelled & PF00610:DEP & PF00595:PDZ	PF00917:MATH & PF02176:zf-TRAF & PF00097:zf-C3HC4	LC [PF00610:DEP - PF00917:MATH] & LC [PF00595:PDZ - PF00097:zf-C3HC4]	No
Human (HI-1)	329	7186	PF00653:BIR & PF00619:CARD	PF00917:MATH & PF02176:zf-TRAF & PF00097:zf-C3HC4	LC [PF00619:CARD - PF00097:zf-C3HC4] & MC [PF00653:BIR - PF00097:zf-C3HC4]	No
Human (HI-1)	90933	653121	PF00622:SPRY & PF00643:zf-B_box	PF00651:BTB & PF00096:zf-C2H2	LC [PF00622:SPRY - PF00096:zf-C2H2] & LC [PF00643:zf-B_box - PF00096:zf-C2H2]	No
Human (HI-1)	868	8440	PF02262:Cbl_N & PF02762:Cbl_N3 & PF02761:Cbl_N2 & PF00097:zf-C3HC4 & PF00627:UBA	PF00018:SH3_1 & PF00017:SH2	LC [PF00627:UBA - PF00017:SH2] & HC [PF02262:Cbl_N - PF00017:SH2] & HC [PF02761:Cbl_N2 - PF00017:SH2] & HC [PF02762:Cbl_N3 - PF00017:SH2] & MC [PF00627:UBA - PF00018:SH3_1]	No
Human (HI-1)	677	1432	PF00642:zf-CCCH	PF00069:Pkinase	LC [PF00642:zf-CCCH - PF00069:Pkinase]	No
Human (HI-1)	373	51545	PF00025:Arf & PF00643:zf-B_box	PF00096:zf-C2H2	LC [PF00643:zf-B_box - PF00096:zf-C2H2]	No
Human (HI-1)	373	58500	PF00025:Arf & PF00643:zf-B_box	PF00096:zf-C2H2	LC [PF00643:zf-B_box - PF00096:zf-C2H2]	No
Human (HI-1)	4591	147687	PF00643:zf-B_box & PF00917:MATH	PF00096:zf-C2H2 & PF01352:KRAB	LC [PF00643:zf-B_box - PF00096:zf-C2H2] & HC [PF00917:MATH - PF00096:zf-C2H2]	No
Human (HI-1)	4591	79027	PF00643:zf-B_box & PF00917:MATH	PF00096:zf-C2H2 & PF01352:KRAB	LC [PF00643:zf-B_box - PF00096:zf-C2H2] & HC [PF00917:MATH - PF00096:zf-C2H2]	No
Human (HI-1)	4591	114822	PF00643:zf-B_box & PF00917:MATH	PF03097:BRO1 & PF02185:HR1 & PF00595:PDZ	LC [PF00643:zf-B_box - PF00595:PDZ]	No
Human (HI-1)	373	84708	PF00025:Arf & PF00643:zf-B_box	PF00595:PDZ	LC [PF00643:zf-B_box - PF00595:PDZ]	No
Human (HI-1)	27033	84528	PF00651:BTB	PF00046:Homeobox	LC [PF00651:BTB - PF00046:Homeobox]	No
Human (HI-1)	23099	84708	PF00651:BTB	PF00595:PDZ	LC [PF00651:BTB - PF00595:PDZ]	No
Human (HI-1)	59349	84708	PF01344:Kelch_1 & PF00651:BTB	PF00595:PDZ	LC [PF00651:BTB - PF00595:PDZ]	No
Human (HI-1)	1102	51138	PF00415:RCC1 & PF00651:BTB	PF01399:PCI	LC [PF00651:BTB - PF01399:PCI]	No
Human (HI-1)	7186	9099	PF00917:MATH & PF02176:zf-TRAF & PF00097:zf-C3HC4	PF00443:UCH	LC [PF00917:MATH - PF00443:UCH]	No
Human (HI-1)	6418	80764	PF00956:NAP	PF05485:THAP	LC [PF00956:NAP - PF05485:THAP]	No
Human (HI-1)	7138	22981	PF00992:Troponin	PF00036:efhand	LC [PF00992:Troponin - PF00036:efhand]	No
Human (HI-1)	6919	7186	PF07500:TFIIS_M & PF01096:TFIIS_C	PF00917:MATH & PF02176:zf-TRAF & PF00097:zf-C3HC4	LC [PF01096:TFIIS_C - PF00097:zf-C3HC4]	No
Human (HI-1)	8907	9513	PF00928:Adap_comp_sub & PF01217:Clat_adaptor_s	PF00013:KH_1	LC [PF01217:Clat_adaptor_s - PF00013:KH_1]	No
Human (HI-1)	1173	9513	PF00928:Adap_comp_sub & PF01217:Clat_adaptor_s	PF00013:KH_1	LC [PF01217:Clat_adaptor_s - PF00013:KH_1]	No
Human (HI-1)	9146	9443	PF00790:VHS & PF01363:FYVE	PF05983:MED7	LC [PF01363:FYVE - PF05983:MED7]	No
Human (HI-1)	163	79132	PF01602:Adaptin_N & PF02883:Alpha_adaptinC2	PF04851:ResIII & PF00271:Helicase_C	LC [PF01602:Adaptin_N - PF00271:Helicase_C]	No
Human (HI-1)	1977	1978	PF01652:IF4E	PF05456:eIF_4EBP	LC [PF01652:IF4E - PF05456:eIF_4EBP]	No
Human (HI-1)	8861	55885	PF01803:LIM_bind	PF00412:LIM	LC [PF01803:LIM_bind - PF00412:LIM]	No
Human (HI-1)	5708	134510	PF01851:PC_rep	PF03031:NIF & PF00240:ubiquitin	LC [PF01851:PC_rep - PF00240:ubiquitin]	No
Human (HI-1)	55916	56000	PF02136:NTF2	PF02136:NTF2	LC [PF02136:NTF2 - PF02136:NTF2]	No
Human (HI-1)	29107	56000	PF02136:NTF2	PF02136:NTF2	LC [PF02136:NTF2 - PF02136:NTF2]	No
Human (HI-1)	1026	5111	PF02234:CDI	PF02747:PCNA_C & PF00705:PCNA_N	LC [PF02234:CDI - PF02747:PCNA_C] & LC [PF02234:CDI - PF00705:PCNA_N]	No
Human (HI-1)	1876	7027	PF02319:E2F_TDP	PF02319:E2F_TDP	LC [PF02319:E2F_TDP - PF02319:E2F_TDP]	No
Human (HI-1)	1876	7029	PF02319:E2F_TDP	PF02319:E2F_TDP	LC [PF02319:E2F_TDP - PF02319:E2F_TDP]	No
Human (HI-1)	23204	51763	PF02453:Reticulon	PF03372:Exo_endo_phos	LC [PF02453:Reticulon - PF03372:Exo_endo_phos]	No
Human (HI-1)	407	84838	PF00339:Arrestin_N & PF02752:Arrestin_C	PF02023:SCAN & PF00096:zf-C2H2 & PF01352:KRAB	LC [PF02752:Arrestin_C - PF00096:zf-C2H2]	No
Human (HI-1)	408	23099	PF00339:Arrestin_N & PF02752:Arrestin_C	PF00651:BTB	LC [PF02752:Arrestin_C - PF00651:BTB]	No
Human (HI-1)	896	1027	PF00134:Cyclin_N & PF02984:Cyclin_C	PF02234:CDI	LC [PF02984:Cyclin_C - PF02234:CDI]	No
Human (HI-1)	894	1027	PF00134:Cyclin_N & PF02984:Cyclin_C	PF02234:CDI	LC [PF02984:Cyclin_C - PF02234:CDI]	No
Human (HI-1)	896	1026	PF00134:Cyclin_N & PF02984:Cyclin_C	PF02234:CDI	LC [PF02984:Cyclin_C - PF02234:CDI]	No
Human (HI-1)	894	1026	PF00134:Cyclin_N & PF02984:Cyclin_C	PF02234:CDI	LC [PF02984:Cyclin_C - PF02234:CDI]	No
Human (HI-1)	4089	4093	PF03166:MH2 & PF03165:MH1	PF03166:MH2 & PF03165:MH1	LC [PF03165:MH1 - PF03165:MH1] & MC [PF03165:MH1 - PF03166:MH2] & HC [PF03166:MH2 - PF03166:MH2] & MC [PF03166:MH2 - PF03165:MH1]	No
Human (HI-1)	5372	5870	PF03332:PMM	PF00071:Ras	LC [PF03332:PMM - PF00071:Ras]	No
Human (HI-1)	11267	84313	PF04157:EAP30	PF05871:ESCRT-II	LC [PF04157:EAP30 - PF05871:ESCRT-II]	No
Human (HI-1)	7979	55795	PF05160:DSS1_SEM1	PF01399:PCI	LC [PF05160:DSS1_SEM1 - PF01399:PCI]	No
Human (HI-1)	8637	9470	PF05456:eIF_4EBP	PF01652:IF4E	LC [PF05456:eIF_4EBP - PF01652:IF4E]	No
Human (HI-1)	29911	58500	PF05622:HOOK	PF00096:zf-C2H2	LC [PF05622:HOOK - PF00096:zf-C2H2]	No
Human (HI-1)	51361	58500	PF05622:HOOK	PF00096:zf-C2H2	LC [PF05622:HOOK - PF00096:zf-C2H2]	No
Human (HI-1)	5866	117177	PF06428:Sec2p	PF06428:Sec2p	LC [PF06428:Sec2p - PF06428:Sec2p]	No
Human (HI-1)	30008	84528	PF07645:EGF_CA	PF00046:Homeobox	LC [PF07645:EGF_CA - PF00046:Homeobox]	No
Human (HI-1)	30008	114822	PF07645:EGF_CA	PF03097:BRO1 & PF02185:HR1 & PF00595:PDZ	LC [PF07645:EGF_CA - PF00595:PDZ]	No
Human (HI-1)	5700	5708	PF00004:AAA	PF01851:PC_rep	MC [PF00004:AAA - PF01851:PC_rep]	No
Human (HI-1)	9402	51043	PF00018:SH3_1 & PF00017:SH2	PF00651:BTB & PF00096:zf-C2H2	MC [PF00018:SH3_1 - PF00096:zf-C2H2]	No
Human (HI-1)	8027	9146	PF00790:VHS & PF00018:SH3_1 & PF02809:UIM	PF00790:VHS & PF01363:FYVE	MC [PF00018:SH3_1 - PF00790:VHS] & HC [PF00790:VHS - PF00790:VHS] & HC [PF00790:VHS - PF01363:FYVE] & MC [PF02809:UIM - PF00790:VHS] & HC [PF02809:UIM - PF01363:FYVE]	No
Human (HI-1)	373	2669	PF00025:Arf & PF00643:zf-B_box	PF00071:Ras	MC [PF00025:Arf - PF00071:Ras]	No
Human (HI-1)	2130	22981	PF00641:zf-RanBP & PF00076:RRM_1	PF00036:efhand	MC [PF00076:RRM_1 - PF00036:efhand]	No
Human (HI-1)	11052	11060	PF00076:RRM_1	PF00397:WW & PF00168:C2 & PF00632:HECT	MC [PF00076:RRM_1 - PF00397:WW]	No
Human (HI-1)	2130	11060	PF00641:zf-RanBP & PF00076:RRM_1	PF00397:WW & PF00168:C2 & PF00632:HECT	MC [PF00076:RRM_1 - PF00397:WW]	No
Human (HI-1)	11052	11059	PF00076:RRM_1	PF00632:HECT & PF00397:WW & PF00168:C2	MC [PF00076:RRM_1 - PF00397:WW]	No
Human (HI-1)	3183	5300	PF00076:RRM_1	PF00639:Rotamase & PF00397:WW	MC [PF00076:RRM_1 - PF00397:WW]	No
Human (HI-1)	2130	11059	PF00641:zf-RanBP & PF00076:RRM_1	PF00632:HECT & PF00397:WW & PF00168:C2	MC [PF00076:RRM_1 - PF00397:WW]	No
Human (HI-1)	4841	5300	PF00076:RRM_1	PF00639:Rotamase & PF00397:WW	MC [PF00076:RRM_1 - PF00397:WW]	No
Human (HI-1)	11052	79637	PF00076:RRM_1	PF00514:Arm	MC [PF00076:RRM_1 - PF00514:Arm]	No
Human (HI-1)	3183	3839	PF00076:RRM_1	PF01749:IBB & PF00514:Arm	MC [PF00076:RRM_1 - PF00514:Arm] & LC [PF00076:RRM_1 - PF01749:IBB]	No
Human (HI-1)	3183	8907	PF00076:RRM_1	PF00928:Adap_comp_sub & PF01217:Clat_adaptor_s	MC [PF00076:RRM_1 - PF00928:Adap_comp_sub] & MC [PF00076:RRM_1 - PF01217:Clat_adaptor_s]	No
Human (HI-1)	2130	6160	PF00641:zf-RanBP & PF00076:RRM_1	PF01198:Ribosomal_L31e	MC [PF00076:RRM_1 - PF01198:Ribosomal_L31e]	No
Human (HI-1)	2130	4089	PF00641:zf-RanBP & PF00076:RRM_1	PF03166:MH2 & PF03165:MH1	MC [PF00076:RRM_1 - PF03165:MH1] & LC [PF00076:RRM_1 - PF03166:MH2]	No
Human (HI-1)	10127	55663	PF02023:SCAN & PF01352:KRAB & PF00096:zf-C2H2	PF02023:SCAN & PF01352:KRAB	MC [PF00096:zf-C2H2 - PF01352:KRAB] & LC [PF00096:zf-C2H2 - PF02023:SCAN] & MC [PF01352:KRAB - PF02023:SCAN] & MC [PF02023:SCAN - PF01352:KRAB]	No
Human (HI-1)	7718	55663	PF02023:SCAN & PF00096:zf-C2H2	PF02023:SCAN & PF01352:KRAB	MC [PF00096:zf-C2H2 - PF01352:KRAB] & LC [PF00096:zf-C2H2 - PF02023:SCAN] & MC [PF02023:SCAN - PF01352:KRAB]	No
Human (HI-1)	7746	55663	PF02023:SCAN & PF00096:zf-C2H2	PF02023:SCAN & PF01352:KRAB	MC [PF00096:zf-C2H2 - PF01352:KRAB] & LC [PF00096:zf-C2H2 - PF02023:SCAN] & MC [PF02023:SCAN - PF01352:KRAB]	No
Human (HI-1)	7775	55663	PF02023:SCAN & PF00096:zf-C2H2	PF02023:SCAN & PF01352:KRAB	MC [PF00096:zf-C2H2 - PF01352:KRAB] & LC [PF00096:zf-C2H2 - PF02023:SCAN] & MC [PF02023:SCAN - PF01352:KRAB]	No
Human (HI-1)	7572	55663	PF02023:SCAN & PF00096:zf-C2H2	PF02023:SCAN & PF01352:KRAB	MC [PF00096:zf-C2H2 - PF01352:KRAB] & LC [PF00096:zf-C2H2 - PF02023:SCAN] & MC [PF02023:SCAN - PF01352:KRAB]	No
Human (HI-1)	7718	11143	PF02023:SCAN & PF00096:zf-C2H2	PF01853:MOZ_SAS & PF01530:zf-C2HC	MC [PF00096:zf-C2H2 - PF01853:MOZ_SAS]	No
Human (HI-1)	7186	92610	PF00917:MATH & PF02176:zf-TRAF & PF00097:zf-C3HC4	PF00498:FHA	MC [PF00097:zf-C3HC4 - PF00498:FHA]	No
Human (HI-1)	6015	23429	PF00097:zf-C3HC4	PF00641:zf-RanBP	MC [PF00097:zf-C3HC4 - PF00641:zf-RanBP]	No
Human (HI-1)	8812	11030	PF00134:Cyclin_N	PF00076:RRM_1	MC [PF00134:Cyclin_N - PF00076:RRM_1]	No
Human (HI-1)	7329	25788	PF00179:UQ_con	PF00271:Helicase_C & PF00176:SNF2_N	MC [PF00179:UQ_con - PF00271:Helicase_C]	No
Human (HI-1)	7531	8470	PF00244:14-3-3	PF02208:Sorb & PF00018:SH3_1 & PF07653:SH3_2	MC [PF00244:14-3-3 - PF00018:SH3_1]	No
Human (HI-1)	7531	9402	PF00244:14-3-3	PF00018:SH3_1 & PF00017:SH2	MC [PF00244:14-3-3 - PF00018:SH3_1]	No
Human (HI-1)	2882	6449	PF00255:GSHPx	PF00515:TPR_1	MC [PF00255:GSHPx - PF00515:TPR_1]	No
Human (HI-1)	6839	23468	PF00856:SET & PF05033:Pre-SET & PF00385:Chromo	PF01393:Chromo_shadow & PF00385:Chromo	MC [PF00385:Chromo - PF00385:Chromo] & LC [PF00856:SET - PF00385:Chromo] & LC [PF05033:Pre-SET - PF00385:Chromo]	No
Human (HI-1)	5300	11030	PF00639:Rotamase & PF00397:WW	PF00076:RRM_1	MC [PF00397:WW - PF00076:RRM_1]	No
Human (HI-1)	11059	27332	PF00632:HECT & PF00397:WW & PF00168:C2	PF00076:RRM_1	MC [PF00397:WW - PF00076:RRM_1]	No
Human (HI-1)	8945	114088	PF00400:WD40 & PF00646:F-box	PF00643:zf-B_box & PF00097:zf-C3HC4 & PF00041:fn3 & PF00622:SPRY	MC [PF00400:WD40 - PF00622:SPRY] & LC [PF00400:WD40 - PF00041:fn3] & HC [PF00400:WD40 - PF00097:zf-C3HC4] & HC [PF00646:F-box - PF00097:zf-C3HC4]	No
Human (HI-1)	2275	57144	PF00412:LIM	PF00786:PBD & PF00069:Pkinase	MC [PF00412:LIM - PF00069:Pkinase]	No
Human (HI-1)	9260	57144	PF00412:LIM & PF00595:PDZ	PF00786:PBD & PF00069:Pkinase	MC [PF00412:LIM - PF00069:Pkinase] & HC [PF00595:PDZ - PF00069:Pkinase]	No
Human (HI-1)	2275	84708	PF00412:LIM	PF00595:PDZ	MC [PF00412:LIM - PF00595:PDZ]	No
Human (HI-1)	84708	253980	PF00595:PDZ	PF02214:K_tetra	MC [PF00595:PDZ - PF02214:K_tetra]	No
Human (HI-1)	868	10174	PF02262:Cbl_N & PF02762:Cbl_N3 & PF02761:Cbl_N2 & PF00097:zf-C3HC4 & PF00627:UBA	PF00018:SH3_1 & PF07653:SH3_2 & PF02208:Sorb	MC [PF00627:UBA - PF00018:SH3_1]	No
Human (HI-1)	1936	1937	PF00736:EF1_GNE	PF00647:EF1G & PF02798:GST_N & PF00043:GST_C	MC [PF00736:EF1_GNE - PF00043:GST_C]	No
Human (HI-1)	1933	1937	PF00736:EF1_GNE	PF00647:EF1G & PF02798:GST_N & PF00043:GST_C	MC [PF00736:EF1_GNE - PF00043:GST_C]	No
Human (HI-1)	7318	9636	PF00899:ThiF & PF02134:UBACT	PF00240:ubiquitin	MC [PF00899:ThiF - PF00240:ubiquitin] & HC [PF02134:UBACT - PF00240:ubiquitin]	No
Human (HI-1)	55663	80345	PF02023:SCAN & PF01352:KRAB	PF02023:SCAN & PF00096:zf-C2H2	MC [PF01352:KRAB - PF02023:SCAN] & MC [PF01352:KRAB - PF00096:zf-C2H2] & LC [PF02023:SCAN - PF00096:zf-C2H2]	No
Human (HI-1)	55663	84838	PF02023:SCAN & PF01352:KRAB	PF02023:SCAN & PF00096:zf-C2H2 & PF01352:KRAB	MC [PF01352:KRAB - PF02023:SCAN] & MC [PF01352:KRAB - PF00096:zf-C2H2] & LC [PF02023:SCAN - PF00096:zf-C2H2] & MC [PF02023:SCAN - PF01352:KRAB]	No
Human (HI-1)	9146	10919	PF00790:VHS & PF01363:FYVE	PF00023:Ank & PF00856:SET & PF05033:Pre-SET	MC [PF01363:FYVE - PF00023:Ank]	No
Human (HI-1)	9146	29979	PF00790:VHS & PF01363:FYVE	PF00240:ubiquitin & PF00627:UBA	MC [PF01363:FYVE - PF00240:ubiquitin]	No
Human (HI-1)	11143	653121	PF01853:MOZ_SAS & PF01530:zf-C2HC	PF00651:BTB & PF00096:zf-C2H2	MC [PF01853:MOZ_SAS - PF00096:zf-C2H2]	No
Human (HI-1)	51282	55888	PF02023:SCAN	PF02023:SCAN & PF01352:KRAB	MC [PF02023:SCAN - PF01352:KRAB]	No
Human (HI-1)	54925	55663	PF02023:SCAN	PF02023:SCAN & PF01352:KRAB	MC [PF02023:SCAN - PF01352:KRAB]	No
Human (HI-1)	54925	55888	PF02023:SCAN	PF02023:SCAN & PF01352:KRAB	MC [PF02023:SCAN - PF01352:KRAB]	No
Human (HI-1)	79734	84708	PF02214:K_tetra	PF00595:PDZ	MC [PF02214:K_tetra - PF00595:PDZ]	No
Human (HI-1)	4085	8379	PF02301:HORMA	PF05557:MAD	MC [PF02301:HORMA - PF05557:MAD]	No
Human (HI-1)	10567	79666	PF03208:PRA1	PF01363:FYVE & PF00169:PH	MC [PF03208:PRA1 - PF01363:FYVE]	No
Human (HI-1)	6921	6923	PF03931:Skp1_POZ	PF00240:ubiquitin	MC [PF03931:Skp1_POZ - PF00240:ubiquitin]	No
Human (HI-1)	27095	51693	PF04051:TRAPP	PF04628:Sedlin_N	MC [PF04051:TRAPP - PF04628:Sedlin_N]	No
Human (HI-1)	5824	8504	PF04614:Pex19	PF04882:Peroxin-3	MC [PF04614:Pex19 - PF04882:Peroxin-3]	No
Human (HI-1)	10670	64121	PF04670:Gtr1_RagA	PF04670:Gtr1_RagA	MC [PF04670:Gtr1_RagA - PF04670:Gtr1_RagA]	No
Human (HI-1)	9482	10490	PF05739:SNARE	PF05008:V-SNARE	MC [PF05739:SNARE - PF05008:V-SNARE]	No
Human (HI-1)	9319	9319	PF00004:AAA	PF00004:AAA	HC [PF00004:AAA - PF00004:AAA]	Yes
Human (HI-1)	9513	9513	PF00013:KH_1	PF00013:KH_1	HC [PF00013:KH_1 - PF00013:KH_1]	Yes
Human (HI-1)	3190	3190	PF00013:KH_1	PF00013:KH_1	HC [PF00013:KH_1 - PF00013:KH_1]	Yes
Human (HI-1)	2059	2059	PF00018:SH3_1	PF00018:SH3_1	HC [PF00018:SH3_1 - PF00018:SH3_1]	Yes
Human (HI-1)	6455	6455	PF03114:BAR & PF00018:SH3_1	PF03114:BAR & PF00018:SH3_1	HC [PF00018:SH3_1 - PF00018:SH3_1] & HC [PF00018:SH3_1 - PF03114:BAR] & LC [PF03114:BAR - PF03114:BAR] & HC [PF03114:BAR - PF00018:SH3_1]	Yes
Human (HI-1)	246329	246329	PF00018:SH3_1 & PF07653:SH3_2 & PF00130:C1_1	PF00018:SH3_1 & PF07653:SH3_2 & PF00130:C1_1	HC [PF00018:SH3_1 - PF00018:SH3_1] & MC [PF00018:SH3_1 - PF00130:C1_1] & LC [PF00130:C1_1 - PF00130:C1_1] & LC [PF07653:SH3_2 - PF07653:SH3_2] & MC [PF00130:C1_1 - PF00018:SH3_1]	Yes
Human (HI-1)	11252	11252	PF00611:FCH & PF00018:SH3_1	PF00611:FCH & PF00018:SH3_1	HC [PF00018:SH3_1 - PF00018:SH3_1] & MC [PF00018:SH3_1 - PF00611:FCH] & MC [PF00611:FCH - PF00611:FCH] & MC [PF00611:FCH - PF00018:SH3_1]	Yes
Human (HI-1)	71	71	PF00022:Actin	PF00022:Actin	HC [PF00022:Actin - PF00022:Actin]	Yes
Human (HI-1)	60	60	PF00022:Actin	PF00022:Actin	HC [PF00022:Actin - PF00022:Actin]	Yes
Human (HI-1)	373	373	PF00025:Arf & PF00643:zf-B_box	PF00025:Arf & PF00643:zf-B_box	HC [PF00025:Arf - PF00025:Arf] & LC [PF00025:Arf - PF00643:zf-B_box] & LC [PF00643:zf-B_box - PF00643:zf-B_box] & LC [PF00643:zf-B_box - PF00025:Arf]	Yes
Human (HI-1)	10016	10016	PF00036:efhand	PF00036:efhand	HC [PF00036:efhand - PF00036:efhand]	Yes
Human (HI-1)	6271	6271	PF01023:S_100 & PF00036:efhand	PF01023:S_100 & PF00036:efhand	HC [PF00036:efhand - PF00036:efhand] & HC [PF00036:efhand - PF01023:S_100] & HC [PF01023:S_100 - PF01023:S_100] & HC [PF01023:S_100 - PF00036:efhand]	Yes
Human (HI-1)	54474	54474	PF00038:Filament	PF00038:Filament	HC [PF00038:Filament - PF00038:Filament]	Yes
Human (HI-1)	2947	2947	PF02798:GST_N & PF00043:GST_C	PF02798:GST_N & PF00043:GST_C	HC [PF00043:GST_C - PF00043:GST_C] & HC [PF00043:GST_C - PF02798:GST_N] & HC [PF02798:GST_N - PF02798:GST_N] & HC [PF02798:GST_N - PF00043:GST_C]	Yes
Human (HI-1)	2954	2954	PF02798:GST_N & PF00043:GST_C	PF02798:GST_N & PF00043:GST_C	HC [PF00043:GST_C - PF00043:GST_C] & HC [PF00043:GST_C - PF02798:GST_N] & HC [PF02798:GST_N - PF02798:GST_N] & HC [PF02798:GST_N - PF00043:GST_C]	Yes
Human (HI-1)	2941	2941	PF00043:GST_C & PF02798:GST_N	PF00043:GST_C & PF02798:GST_N	HC [PF00043:GST_C - PF00043:GST_C] & HC [PF00043:GST_C - PF02798:GST_N] & HC [PF02798:GST_N - PF02798:GST_N] & HC [PF02798:GST_N - PF00043:GST_C]	Yes
Human (HI-1)	84528	84528	PF00046:Homeobox	PF00046:Homeobox	HC [PF00046:Homeobox - PF00046:Homeobox]	Yes
Human (HI-1)	9874	9874	PF00069:Pkinase	PF00069:Pkinase	HC [PF00069:Pkinase - PF00069:Pkinase]	Yes
Human (HI-1)	10733	10733	PF00069:Pkinase & PF00659:POLO_box	PF00069:Pkinase & PF00659:POLO_box	HC [PF00069:Pkinase - PF00069:Pkinase] & HC [PF00069:Pkinase - PF00659:POLO_box] & HC [PF00659:POLO_box - PF00659:POLO_box] & HC [PF00659:POLO_box - PF00069:Pkinase]	Yes
Human (HI-1)	5725	5725	PF00076:RRM_1	PF00076:RRM_1	HC [PF00076:RRM_1 - PF00076:RRM_1]	Yes
Human (HI-1)	11030	11030	PF00076:RRM_1	PF00076:RRM_1	HC [PF00076:RRM_1 - PF00076:RRM_1]	Yes
Human (HI-1)	3183	3183	PF00076:RRM_1	PF00076:RRM_1	HC [PF00076:RRM_1 - PF00076:RRM_1]	Yes
Human (HI-1)	4841	4841	PF00076:RRM_1	PF00076:RRM_1	HC [PF00076:RRM_1 - PF00076:RRM_1]	Yes
Human (HI-1)	6626	6626	PF00076:RRM_1	PF00076:RRM_1	HC [PF00076:RRM_1 - PF00076:RRM_1]	Yes
Human (HI-1)	22827	22827	PF00076:RRM_1	PF00076:RRM_1	HC [PF00076:RRM_1 - PF00076:RRM_1]	Yes
Human (HI-1)	138046	138046	PF00076:RRM_1	PF00076:RRM_1	HC [PF00076:RRM_1 - PF00076:RRM_1]	Yes
Human (HI-1)	653121	653121	PF00651:BTB & PF00096:zf-C2H2	PF00651:BTB & PF00096:zf-C2H2	HC [PF00096:zf-C2H2 - PF00096:zf-C2H2] & HC [PF00096:zf-C2H2 - PF00651:BTB] & HC [PF00651:BTB - PF00651:BTB] & HC [PF00651:BTB - PF00096:zf-C2H2]	Yes
Human (HI-1)	57573	57573	PF01352:KRAB & PF00096:zf-C2H2	PF01352:KRAB & PF00096:zf-C2H2	HC [PF00096:zf-C2H2 - PF00096:zf-C2H2] & MC [PF00096:zf-C2H2 - PF01352:KRAB] & MC [PF01352:KRAB - PF00096:zf-C2H2]	Yes
Human (HI-1)	7186	7186	PF00917:MATH & PF02176:zf-TRAF & PF00097:zf-C3HC4	PF00917:MATH & PF02176:zf-TRAF & PF00097:zf-C3HC4	HC [PF00097:zf-C3HC4 - PF00097:zf-C3HC4] & HC [PF00097:zf-C3HC4 - PF00917:MATH] & HC [PF00917:MATH - PF00917:MATH] & LC [PF00917:MATH - PF02176:zf-TRAF] & LC [PF02176:zf-TRAF - PF02176:zf-TRAF] & HC [PF00917:MATH - PF00097:zf-C3HC4] & LC [PF02176:zf-TRAF - PF00917:MATH]	Yes
Human (HI-1)	56658	56658	PF00643:zf-B_box & PF00097:zf-C3HC4 & PF00622:SPRY	PF00643:zf-B_box & PF00097:zf-C3HC4 & PF00622:SPRY	HC [PF00097:zf-C3HC4 - PF00097:zf-C3HC4] & LC [PF00097:zf-C3HC4 - PF00622:SPRY] & LC [PF00097:zf-C3HC4 - PF00643:zf-B_box] & LC [PF00622:SPRY - PF00643:zf-B_box] & LC [PF00643:zf-B_box - PF00643:zf-B_box] & LC [PF00622:SPRY - PF00097:zf-C3HC4] & LC [PF00643:zf-B_box - PF00097:zf-C3HC4] & LC [PF00643:zf-B_box - PF00622:SPRY]	Yes
Human (HI-1)	51171	51171	PF00106:adh_short	PF00106:adh_short	HC [PF00106:adh_short - PF00106:adh_short]	Yes
Human (HI-1)	6652	6652	PF00107:ADH_zinc_N & PF08240:ADH_N	PF00107:ADH_zinc_N & PF08240:ADH_N	HC [PF00107:ADH_zinc_N - PF00107:ADH_zinc_N] & LC [PF00107:ADH_zinc_N - PF08240:ADH_N] & MC [PF08240:ADH_N - PF08240:ADH_N] & LC [PF08240:ADH_N - PF00107:ADH_zinc_N]	Yes
Human (HI-1)	56474	56474	PF00117:GATase & PF06418:CTP_synth_N	PF00117:GATase & PF06418:CTP_synth_N	HC [PF00117:GATase - PF00117:GATase] & MC [PF00117:GATase - PF06418:CTP_synth_N] & HC [PF06418:CTP_synth_N - PF06418:CTP_synth_N] & MC [PF06418:CTP_synth_N - PF00117:GATase]	Yes
Human (HI-1)	2752	2752	PF00120:Gln-synt_C & PF03951:Gln-synt_N	PF00120:Gln-synt_C & PF03951:Gln-synt_N	HC [PF00120:Gln-synt_C - PF03951:Gln-synt_N] & HC [PF03951:Gln-synt_N - PF00120:Gln-synt_C]	Yes
Human (HI-1)	84680	84680	PF00155:Aminotran_1_2	PF00155:Aminotran_1_2	HC [PF00155:Aminotran_1_2 - PF00155:Aminotran_1_2]	Yes
Human (HI-1)	5631	5631	PF00156:Pribosyltran	PF00156:Pribosyltran	HC [PF00156:Pribosyltran - PF00156:Pribosyltran]	Yes
Human (HI-1)	10087	10087	PF00169:PH & PF01852:START	PF00169:PH & PF01852:START	HC [PF00169:PH - PF00169:PH] & LC [PF00169:PH - PF01852:START] & LC [PF01852:START - PF00169:PH]	Yes
Human (HI-1)	216	216	PF00171:Aldedh	PF00171:Aldedh	HC [PF00171:Aldedh - PF00171:Aldedh]	Yes
Human (HI-1)	2512	2512	PF00210:Ferritin	PF00210:Ferritin	HC [PF00210:Ferritin - PF00210:Ferritin]	Yes
Human (HI-1)	29979	29979	PF00240:ubiquitin & PF00627:UBA	PF00240:ubiquitin & PF00627:UBA	HC [PF00240:ubiquitin - PF00240:ubiquitin] & HC [PF00240:ubiquitin - PF00627:UBA] & HC [PF00627:UBA - PF00627:UBA] & HC [PF00627:UBA - PF00240:ubiquitin]	Yes
Human (HI-1)	22977	22977	PF00248:Aldo_ket_red	PF00248:Aldo_ket_red	HC [PF00248:Aldo_ket_red - PF00248:Aldo_ket_red]	Yes
Human (HI-1)	4598	4598	PF00288:GHMP_kinases_N & PF08544:GHMP_kinases_C	PF00288:GHMP_kinases_N & PF08544:GHMP_kinases_C	HC [PF00288:GHMP_kinases_N - PF00288:GHMP_kinases_N]	Yes
Human (HI-1)	113675	113675	PF00291:PALP	PF00291:PALP	HC [PF00291:PALP - PF00291:PALP]	Yes
Human (HI-1)	875	875	PF00291:PALP & PF00571:CBS	PF00291:PALP & PF00571:CBS	HC [PF00291:PALP - PF00291:PALP] & HC [PF00291:PALP - PF00571:CBS] & HC [PF00571:CBS - PF00571:CBS] & HC [PF00571:CBS - PF00291:PALP]	Yes
Human (HI-1)	10982	10982	PF03271:EB1 & PF00307:CH	PF03271:EB1 & PF00307:CH	HC [PF00307:CH - PF00307:CH]	Yes
Human (HI-1)	2203	2203	PF00316:FBPase	PF00316:FBPase	HC [PF00316:FBPase - PF00316:FBPase]	Yes
Human (HI-1)	4830	4830	PF00334:NDK	PF00334:NDK	HC [PF00334:NDK - PF00334:NDK]	Yes
Human (HI-1)	1635	1635	PF00383:dCMP_cyt_deam_1	PF00383:dCMP_cyt_deam_1	HC [PF00383:dCMP_cyt_deam_1 - PF00383:dCMP_cyt_deam_1]	Yes
Human (HI-1)	1102	1102	PF00415:RCC1 & PF00651:BTB	PF00415:RCC1 & PF00651:BTB	HC [PF00415:RCC1 - PF00415:RCC1] & HC [PF00651:BTB - PF00651:BTB]	Yes
Human (HI-1)	4175	4175	PF00493:MCM	PF00493:MCM	HC [PF00493:MCM - PF00493:MCM]	Yes
Human (HI-1)	6303	6303	PF00583:Acetyltransf_1	PF00583:Acetyltransf_1	HC [PF00583:Acetyltransf_1 - PF00583:Acetyltransf_1]	Yes
Human (HI-1)	22929	22929	PF02769:AIRS_C & PF00586:AIRS	PF02769:AIRS_C & PF00586:AIRS	HC [PF00586:AIRS - PF00586:AIRS] & HC [PF00586:AIRS - PF02769:AIRS_C] & HC [PF02769:AIRS_C - PF02769:AIRS_C] & HC [PF02769:AIRS_C - PF00586:AIRS]	Yes
Human (HI-1)	1856	1856	PF00778:DIX & PF02377:Dishevelled & PF00610:DEP & PF00595:PDZ	PF00778:DIX & PF02377:Dishevelled & PF00610:DEP & PF00595:PDZ	HC [PF00595:PDZ - PF00595:PDZ] & MC [PF00595:PDZ - PF00610:DEP] & HC [PF00595:PDZ - PF00778:DIX] & MC [PF00595:PDZ - PF02377:Dishevelled] & LC [PF00610:DEP - PF00778:DIX] & LC [PF00778:DIX - PF00778:DIX] & MC [PF00778:DIX - PF02377:Dishevelled] & LC [PF02377:Dishevelled - PF02377:Dishevelled] & MC [PF00610:DEP - PF00595:PDZ] & HC [PF00778:DIX - PF00595:PDZ] & MC [PF02377:Dishevelled - PF00595:PDZ…	Yes
Human (HI-1)	51074	51074	PF00596:Aldolase_II	PF00596:Aldolase_II	HC [PF00596:Aldolase_II - PF00596:Aldolase_II]	Yes
Human (HI-1)	8996	8996	PF00619:CARD	PF00619:CARD	HC [PF00619:CARD - PF00619:CARD]	Yes
Human (HI-1)	59349	59349	PF01344:Kelch_1 & PF00651:BTB	PF01344:Kelch_1 & PF00651:BTB	HC [PF00651:BTB - PF00651:BTB] & LC [PF00651:BTB - PF01344:Kelch_1] & LC [PF01344:Kelch_1 - PF01344:Kelch_1] & LC [PF01344:Kelch_1 - PF00651:BTB]	Yes
Human (HI-1)	331	331	PF00653:BIR	PF00653:BIR	HC [PF00653:BIR - PF00653:BIR]	Yes
Human (HI-1)	10606	10606	PF01259:SAICAR_synt & PF00731:AIRC	PF01259:SAICAR_synt & PF00731:AIRC	HC [PF00731:AIRC - PF00731:AIRC] & MC [PF00731:AIRC - PF01259:SAICAR_synt] & HC [PF01259:SAICAR_synt - PF01259:SAICAR_synt] & MC [PF01259:SAICAR_synt - PF00731:AIRC]	Yes
Human (HI-1)	1731	1731	PF00735:Septin	PF00735:Septin	HC [PF00735:Septin - PF00735:Septin]	Yes
Human (HI-1)	445	445	PF00764:Arginosuc_synth	PF00764:Arginosuc_synth	HC [PF00764:Arginosuc_synth - PF00764:Arginosuc_synth]	Yes
Human (HI-1)	10602	10602	PF00786:PBD	PF00786:PBD	HC [PF00786:PBD - PF00786:PBD]	Yes
Human (HI-1)	8676	8676	PF00804:Syntaxin & PF05739:SNARE	PF00804:Syntaxin & PF05739:SNARE	HC [PF00804:Syntaxin - PF05739:SNARE] & HC [PF05739:SNARE - PF05739:SNARE] & HC [PF05739:SNARE - PF00804:Syntaxin]	Yes
Human (HI-1)	80308	80308	PF01507:PAPS_reduct & PF00994:MoCF_biosynth	PF01507:PAPS_reduct & PF00994:MoCF_biosynth	HC [PF00994:MoCF_biosynth - PF00994:MoCF_biosynth]	Yes
Human (HI-1)	84245	84245	PF01008:IF-2B	PF01008:IF-2B	HC [PF01008:IF-2B - PF01008:IF-2B]	Yes
Human (HI-1)	6273	6273	PF01023:S_100	PF01023:S_100	HC [PF01023:S_100 - PF01023:S_100]	Yes
Human (HI-1)	5805	5805	PF01242:PTPS	PF01242:PTPS	HC [PF01242:PTPS - PF01242:PTPS]	Yes
Human (HI-1)	2762	2762	PF01370:Epimerase	PF01370:Epimerase	HC [PF01370:Epimerase - PF01370:Epimerase]	Yes
Human (HI-1)	2582	2582	PF01370:Epimerase	PF01370:Epimerase	HC [PF01370:Epimerase - PF01370:Epimerase]	Yes
Human (HI-1)	7360	7360	PF01704:UDPGP	PF01704:UDPGP	HC [PF01704:UDPGP - PF01704:UDPGP]	Yes
Human (HI-1)	60491	60491	PF01784:NIF3	PF01784:NIF3	HC [PF01784:NIF3 - PF01784:NIF3]	Yes
Human (HI-1)	5721	5721	PF02252:PA28_beta & PF02251:PA28_alpha	PF02252:PA28_beta & PF02251:PA28_alpha	HC [PF02251:PA28_alpha - PF02252:PA28_beta] & HC [PF02252:PA28_beta - PF02251:PA28_alpha]	Yes
Human (HI-1)	10197	10197	PF02252:PA28_beta & PF02251:PA28_alpha	PF02252:PA28_beta & PF02251:PA28_alpha	HC [PF02251:PA28_alpha - PF02252:PA28_beta] & HC [PF02252:PA28_beta - PF02251:PA28_alpha]	Yes
Human (HI-1)	115362	115362	PF02263:GBP & PF02841:GBP_C	PF02263:GBP & PF02841:GBP_C	HC [PF02263:GBP - PF02841:GBP_C] & HC [PF02841:GBP_C - PF02263:GBP]	Yes
Human (HI-1)	54550	54550	PF03992:ABM	PF03992:ABM	HC [PF03992:ABM - PF03992:ABM]	Yes
Human (HI-1)	22934	22934	PF06026:Rib_5-P_isom_A	PF06026:Rib_5-P_isom_A	HC [PF06026:Rib_5-P_isom_A - PF06026:Rib_5-P_isom_A]	Yes
Human (HI-1)	25788	25788	PF00271:Helicase_C & PF00176:SNF2_N	PF00271:Helicase_C & PF00176:SNF2_N	LC [PF00176:SNF2_N - PF00176:SNF2_N] & MC [PF00176:SNF2_N - PF00271:Helicase_C] & HC [PF00271:Helicase_C - PF00271:Helicase_C] & MC [PF00271:Helicase_C - PF00176:SNF2_N]	Yes
Human (HI-1)	1912	1912	PF00536:SAM_1	PF00536:SAM_1	LC [PF00536:SAM_1 - PF00536:SAM_1]	Yes
Human (HI-1)	23650	23650	PF00643:zf-B_box	PF00643:zf-B_box	LC [PF00643:zf-B_box - PF00643:zf-B_box]	Yes
Human (HI-1)	7138	7138	PF00992:Troponin	PF00992:Troponin	LC [PF00992:Troponin - PF00992:Troponin]	Yes
Human (HI-1)	84705	84705	PF01926:MMR_HSR1	PF01926:MMR_HSR1	LC [PF01926:MMR_HSR1 - PF01926:MMR_HSR1]	Yes
Human (HI-1)	10567	10567	PF03208:PRA1	PF03208:PRA1	LC [PF03208:PRA1 - PF03208:PRA1]	Yes
Human (HI-1)	79077	79077	PF03819:MazG	PF03819:MazG	LC [PF03819:MazG - PF03819:MazG]	Yes
Human (HI-1)	8379	8379	PF05557:MAD	PF05557:MAD	LC [PF05557:MAD - PF05557:MAD]	Yes
Human (HI-1)	5866	5866	PF06428:Sec2p	PF06428:Sec2p	LC [PF06428:Sec2p - PF06428:Sec2p]	Yes
Human (HI-1)	26061	26061	PF02775:TPP_enzyme_C & PF02776:TPP_enzyme_N & PF00205:TPP_enzyme_M	PF02775:TPP_enzyme_C & PF02776:TPP_enzyme_N & PF00205:TPP_enzyme_M	MC [PF00205:TPP_enzyme_M - PF02775:TPP_enzyme_C] & HC [PF00205:TPP_enzyme_M - PF02776:TPP_enzyme_N] & MC [PF02775:TPP_enzyme_C - PF02776:TPP_enzyme_N] & MC [PF02775:TPP_enzyme_C - PF00205:TPP_enzyme_M] & HC [PF02776:TPP_enzyme_N - PF00205:TPP_enzyme_M] & MC [PF02776:TPP_enzyme_N - PF02775:TPP_enzyme_C]	Yes
Human (HI-1)	1491	1491	PF01053:Cys_Met_Meta_PP	PF01053:Cys_Met_Meta_PP	MC [PF01053:Cys_Met_Meta_PP - PF01053:Cys_Met_Meta_PP]	Yes
Human (HI-1)	5092	5092	PF01329:Pterin_4a	PF01329:Pterin_4a	MC [PF01329:Pterin_4a - PF01329:Pterin_4a]	Yes
Human (HI-1)	386618	386618	PF02214:K_tetra	PF02214:K_tetra	MC [PF02214:K_tetra - PF02214:K_tetra]	Yes
Human (HI-1)	79734	79734	PF02214:K_tetra	PF02214:K_tetra	MC [PF02214:K_tetra - PF02214:K_tetra]	Yes
Human (HI-1)	283518	283518	PF02214:K_tetra	PF02214:K_tetra	MC [PF02214:K_tetra - PF02214:K_tetra]	Yes
Human (HI-1)	8623	8623	PF02545:Maf	PF02545:Maf	MC [PF02545:Maf - PF02545:Maf]	Yes
Human (HI-1)	51076	51076	PF03932:CutC	PF03932:CutC	MC [PF03932:CutC - PF03932:CutC]	Yes
