# Supplementary material for: An inter‐species protein–protein interaction network across vast evolutionary distance
Source: Mol Syst Biol. 2016 Apr 23;12(4):865. doi: 10.15252/msb.20156484 (PMC4848758; doi:10.15252/msb.20156484)
Supplement: Supplementary file 8 — Table EV6 [file MSB-12-865-s008.xlsx]

## Sheet: Sheet1
Table EV6. Link-clustering network communities enriched for GO annotations in the intra-species yeast YI-1, human HI-1 networks and the inter-interactome YHII-1.
Network communities	Interactor A	Interactor B	Symbol or Name A	Symbol or Name B	Enriched GO ID	Enriched GO term	P-value for enriched GO	FDR
YI-1_community_1	YBR080C	YBR261C	SEC18	TAE1	GO:0003824	catalytic activity	8.24856e-05	0.022
	YBR080C	YLR291C	SEC18	GCD7	GO:0006766	vitamin metabolic process	0.000155086	0.038
	YBR261C	YCL028W	TAE1	RNQ1	GO:0006767	water-soluble vitamin metabolic process	0.000155086	0.038
	YBR261C	YDR032C	TAE1	PST2	GO:0034641	cellular nitrogen compound metabolic process	0.000149957	0.036
	YBR261C	YDR256C	TAE1	CTA1
	YBR261C	YER086W	TAE1	ILV1
	YBR261C	YGL037C	TAE1	PNC1
	YBR261C	YGR088W	TAE1	CTT1
	YBR261C	YGR267C	TAE1	FOL2
	YBR261C	YHL018W	TAE1	YHL018W
	YBR261C	YHR111W	TAE1	UBA4
	YBR261C	YHR112C	TAE1	YHR112C
	YBR261C	YIL074C	TAE1	SER33
	YBR261C	YJL199C	TAE1	MBB1
	YBR261C	YJL218W	TAE1	YJL218W
	YBR261C	YLL001W	TAE1	DNM1
	YBR261C	YLR245C	TAE1	CDD1
	YBR261C	YML042W	TAE1	CAT2
	YBR261C	YOL143C	TAE1	RIB4
	YBR261C	YOR095C	TAE1	RKI1
	YBR261C	YOR192C-A	TAE1	YOR192C-A
	YBR261C	YPL069C	TAE1	BTS1
	YBR261C	YPL088W	TAE1	YPL088W
	YCL028W	YLR291C	RNQ1	GCD7
	YDR032C	YLR291C	PST2	GCD7
	YDR256C	YLR291C	CTA1	GCD7
	YER086W	YLR291C	ILV1	GCD7
	YGR088W	YLR291C	CTT1	GCD7
	YGR144W	YLR291C	THI4	GCD7
	YGR267C	YLR291C	FOL2	GCD7
	YHL018W	YLR291C	YHL018W	GCD7
	YHR111W	YLR291C	UBA4	GCD7
	YHR112C	YLR291C	YHR112C	GCD7
	YIL074C	YLR291C	SER33	GCD7
	YJL199C	YLR291C	MBB1	GCD7
	YJL218W	YLR291C	YJL218W	GCD7
	YJR010W	YLR291C	MET3	GCD7
	YLL001W	YLR291C	DNM1	GCD7
	YLR245C	YLR291C	CDD1	GCD7
	YLR258W	YLR291C	GSY2	GCD7
	YLR291C	YLR377C	GCD7	FBP1
	YLR291C	YML042W	GCD7	CAT2
	YLR291C	YNL314W	GCD7	DAL82
	YLR291C	YOL143C	GCD7	RIB4
	YLR291C	YOR095C	GCD7	RKI1
	YLR291C	YOR192C-A	GCD7	YOR192C-A
	YLR291C	YPL069C	GCD7	BTS1
	YLR291C	YPL088W	GCD7	YPL088W
YI-1_community_2	YBL091C-A	YML029W	SCS22	USA1	GO:0005783	endoplasmic reticulum	2.21895e-07	0
	YDR411C	YML029W	DFM1	USA1	GO:0006986	response to unfolded protein	0.000384639	0.091
	YGR038W	YML029W	ORM1	USA1	GO:0008610	lipid biosynthetic process	0.000232103	0.055
	YJL097W	YML029W	PHS1	USA1	GO:0009607	response to biotic stimulus	0.000384639	0.091
	YJL134W	YML029W	LCB3	USA1	GO:0051789	response to protein stimulus	0.000384639	0.091
	YLL014W	YML029W	EMC6	USA1
	YML029W	YNL219C	USA1	ALG9
	YML029W	YOR288C	USA1	MPD1
	YML029W	YPR113W	USA1	PIS1
YI-1_community_3	YBR201W	YML029W	DER1	USA1	GO:0000153	cytoplasmic ubiquitin ligase complex	0.000128797	0.035
	YDL072C	YML029W	YET3	USA1	GO:0000835	ER ubiquitin ligase complex	0.000128797	0.035
	YHL033C	YML029W	RPL8A	USA1	GO:0000836	Hrd1p ubiquitin ligase complex	2.15638e-05	0.009
	YKL212W	YML029W	SAC1	USA1	GO:0000839	Hrd1p ubiquitin ligase ERAD-L complex	2.15638e-05	0.009
	YLL045C	YML029W	RPL8B	USA1	GO:0005783	endoplasmic reticulum	0.000165156	0.036
					GO:0005789	endoplasmic reticulum membrane	0.000142319	0.035
					GO:0042175	nuclear envelope-endoplasmic reticulum network	0.000142319	0.035
					GO:0044432	endoplasmic reticulum part	0.00018211	0.037
YI-1_community_4	YBR261C	YFL059W	TAE1	SNZ3	GO:0006725	cellular aromatic compound metabolic process	7.21285e-05	0.011
	YBR261C	YMR095C	TAE1	SNO1	GO:0006766	vitamin metabolic process	6.31941e-05	0.01
	YLR291C	YMR095C	GCD7	SNO1	GO:0006767	water-soluble vitamin metabolic process	6.31941e-05	0.01
	YLR291C	YNL333W	GCD7	SNZ2	GO:0006772	thiamin metabolic process	2.03716e-06	0
					GO:0006790	sulfur metabolic process	7.21285e-05	0.011
					GO:0008614	pyridoxine metabolic process	1.27485e-06	0
					GO:0009110	vitamin biosynthetic process	1.31401e-05	0.003
					GO:0009228	thiamin biosynthetic process	1.27485e-06	0
					GO:0042364	water-soluble vitamin biosynthetic process	1.31401e-05	0.003
					GO:0042723	thiamin and derivative metabolic process	2.03716e-06	0
					GO:0042724	thiamin and derivative biosynthetic process	1.27485e-06	0
					GO:0042816	vitamin B6 metabolic process	2.03716e-06	0
					GO:0044272	sulfur compound biosynthetic process	4.35418e-06	0.002
					GO:0046483	heterocycle metabolic process	0.000319388	0.046
YI-1_community_5	YBR080C	YNL189W	SEC18	SRP1	GO:0016810	hydrolase activity, acting on carbon-nitrogen (but not peptide) bonds	0.000120129	0.054
	YCL028W	YNL189W	RNQ1	SRP1
	YDR256C	YNL189W	CTA1	SRP1
	YGL037C	YNL189W	PNC1	SRP1
	YGR144W	YNL189W	THI4	SRP1
	YGR267C	YNL189W	FOL2	SRP1
	YHR112C	YNL189W	YHR112C	SRP1
	YJR010W	YNL189W	MET3	SRP1
	YLR245C	YNL189W	CDD1	SRP1
	YLR377C	YNL189W	FBP1	SRP1
	YNL189W	YOR095C	SRP1	RKI1
	YNL189W	YPL088W	SRP1	YPL088W
YI-1_community_6	YER125W	YHR131C	RSP5	YHR131C	GO:0070086	ubiquitin-dependent endocytosis	0.000154644	0.046
	YER125W	YLR167W	RSP5	RPS31
	YER125W	YLR392C	RSP5	ART10
	YER125W	YMR257C	RSP5	PET111
	YER125W	YMR275C	RSP5	BUL1
	YER125W	YMR316W	RSP5	DIA1
	YER125W	YOR322C	RSP5	LDB19
	YER125W	YOR385W	RSP5	YOR385W
YI-1_community_7	YBL091C-A	YPL094C	SCS22	SEC62	GO:0000030	mannosyltransferase activity	1.84204e-05	0.003
	YDR284C	YPL094C	DPP1	SEC62	GO:0005783	endoplasmic reticulum	8.17597e-06	0.002
	YEL042W	YPL094C	GDA1	SEC62	GO:0006629	lipid metabolic process	1.6823e-06	0.001
	YGL225W	YPL094C	VRG4	SEC62	GO:0006643	membrane lipid metabolic process	0.000139834	0.029
	YHL003C	YPL094C	LAG1	SEC62	GO:0006665	sphingolipid metabolic process	0.000139834	0.029
	YHL031C	YPL094C	GOS1	SEC62	GO:0008610	lipid biosynthetic process	3.18404e-06	0.001
	YHR123W	YPL094C	EPT1	SEC62	GO:0016758	transferase activity, transferring hexosyl groups	0.000124417	0.02
	YHR211W	YPL094C	FLO5	SEC62	GO:0030148	sphingolipid biosynthetic process	4.08363e-05	0.011
	YJL097W	YPL094C	PHS1	SEC62	GO:0044255	cellular lipid metabolic process	1.6823e-06	0.001
	YJL183W	YPL094C	MNN11	SEC62	GO:0046467	membrane lipid biosynthetic process	4.08363e-05	0.011
	YJR013W	YPL094C	GPI14	SEC62
	YJR075W	YPL094C	HOC1	SEC62
	YJR118C	YPL094C	ILM1	SEC62
	YLR268W	YPL094C	SEC22	SEC62
	YML055W	YPL094C	SPC2	SEC62
	YMR298W	YPL094C	LIP1	SEC62
	YNL219C	YPL094C	ALG9	SEC62
	YOL003C	YPL094C	PFA4	SEC62
	YPL094C	YPR159C-A	SEC62	YPR159C-A
YI-1_community_8	YDL120W	YDR100W	YFH1	TVP15	GO:0000139	Golgi membrane	0.00027518	0.077
	YDL120W	YMR071C	YFH1	TVP18	GO:0016021	integral to membrane	7.75845e-06	0.003
	YDL164C	YDR100W	CDC9	TVP15	GO:0030173	integral to Golgi membrane	1.31401e-05	0.005
	YDL164C	YGL053W	CDC9	PRM8	GO:0031224	intrinsic to membrane	7.75845e-06	0.003
	YDR100W	YER101C	TVP15	AST2	GO:0031228	intrinsic to Golgi membrane	1.31401e-05	0.005
	YDR100W	YGR177C	TVP15	ATF2	GO:0031300	intrinsic to organelle membrane	1.57682e-05	0.005
	YDR100W	YHR105W	TVP15	YPT35	GO:0031301	integral to organelle membrane	1.57682e-05	0.005
	YDR100W	YJL104W	TVP15	PAM16	GO:0044425	membrane part	7.40031e-05	0.019
	YDR100W	YML110C	TVP15	COQ5	GO:0044444	cytoplasmic part	0.000159783	0.069
	YDR100W	YMR079W	TVP15	SEC14
	YDR100W	YNL315C	TVP15	ATP11
	YDR100W	YPL020C	TVP15	ULP1
	YER101C	YMR071C	AST2	TVP18
	YGL053W	YGR177C	PRM8	ATF2
	YGL053W	YMR079W	PRM8	SEC14
	YGL053W	YNL315C	PRM8	ATP11
	YGL053W	YPL020C	PRM8	ULP1
	YGR177C	YMR071C	ATF2	TVP18
	YGR177C	YNL263C	ATF2	YIF1
	YJL104W	YMR071C	PAM16	TVP18
	YML110C	YMR071C	COQ5	TVP18
	YML110C	YNL263C	COQ5	YIF1
	YMR071C	YNL315C	TVP18	ATP11
	YMR071C	YPL020C	TVP18	ULP1
YI-1_community_9	YDR480W	YJL058C	DIG2	BIT61	GO:0008134	transcription factor binding	0.000638154	0.099
	YDR480W	YJR003C	DIG2	YJR003C	GO:0040007	growth	0.000158738	0.034
	YDR480W	YKL189W	DIG2	HYM1
	YJR003C	YPL049C	YJR003C	DIG1
	YKL189W	YPL049C	HYM1	DIG1
YI-1_community_10	YER059W	YPL031C	PCL6	PHO85	GO:0000079	regulation of cyclin-dependent protein kinase activity	8.59625e-05	0.023
	YIL050W	YPL031C	PCL7	PHO85	GO:0000271	polysaccharide biosynthetic process	3.06266e-08	0
	YOL001W	YPL031C	PHO80	PHO85	GO:0000272	polysaccharide catabolic process	8.59625e-05	0.023
	YPL031C	YPL219W	PHO85	PCL8	GO:0005975	carbohydrate metabolic process	3.1206e-05	0.005
					GO:0005976	polysaccharide metabolic process	1.12299e-07	0.001
					GO:0005977	glycogen metabolic process	6.18491e-08	0.001
					GO:0005978	glycogen biosynthetic process	7.81186e-09	0
					GO:0005979	regulation of glycogen biosynthetic process	2.17292e-09	0
					GO:0005980	glycogen catabolic process	4.30544e-05	0.01
					GO:0005981	regulation of glycogen catabolic process	1.43759e-05	0.005
					GO:0006073	cellular glucan metabolic process	6.18491e-08	0.001
					GO:0006091	generation of precursor metabolites and energy	2.19448e-06	0.003
					GO:0006109	regulation of carbohydrate metabolic process	6.18491e-08	0.001
					GO:0006112	energy reserve metabolic process	6.18491e-08	0.001
					GO:0006793	phosphorus metabolic process	0.00063548	0.074
					GO:0006796	phosphate metabolic process	0.00063548	0.074
					GO:0009059	macromolecule biosynthetic process	0.00022205	0.04
					GO:0009250	glucan biosynthetic process	7.81186e-09	0
					GO:0009251	glucan catabolic process	4.30544e-05	0.01
					GO:0009889	regulation of biosynthetic process	9.66153e-06	0.004
					GO:0009890	negative regulation of biosynthetic process	0.000803755	0.093
					GO:0009892	negative regulation of metabolic process	0.000897755	0.093
					GO:0009894	regulation of catabolic process	0.000143027	0.03
					GO:0009968	negative regulation of signal transduction	0.000638154	0.082
					GO:0010556	regulation of macromolecule biosynthetic process	8.1189e-06	0.004
					GO:0010558	negative regulation of macromolecule biosynthetic process	0.000675152	0.083
					GO:0010563	negative regulation of phosphorus metabolic process	1.43759e-05	0.005
					GO:0010605	negative regulation of macromolecule metabolic process	0.000759262	0.083
					GO:0010648	negative regulation of cell communication	0.000638154	0.082
					GO:0010675	regulation of cellular carbohydrate metabolic process	4.42082e-08	0.001
					GO:0010677	negative regulation of cellular carbohydrate metabolic process	0.000214176	0.04
					GO:0010962	regulation of glucan biosynthetic process	2.17292e-09	0
					GO:0015980	energy derivation by oxidation of organic compounds	7.7572e-07	0.002
					GO:0016051	carbohydrate biosynthetic process	1.9215e-06	0.002
					GO:0016052	carbohydrate catabolic process	0.000778632	0.092
					GO:0016310	phosphorylation	0.000319388	0.055
					GO:0016538	cyclin-dependent protein kinase regulator activity	3.65176e-07	0.001
					GO:0019207	kinase regulator activity	1.6404e-05	0.005
					GO:0019220	regulation of phosphate metabolic process	7.96222e-06	0.004
					GO:0019222	regulation of metabolic process	1.6363e-05	0.005
					GO:0019722	calcium-mediated signaling	8.59625e-05	0.023
					GO:0019887	protein kinase regulator activity	7.96222e-06	0.004
					GO:0019932	second-messenger-mediated signaling	0.000214176	0.04
					GO:0030234	enzyme regulator activity	0.00099862	0.1
					GO:0031323	regulation of cellular metabolic process	1.51423e-05	0.005
					GO:0031324	negative regulation of cellular metabolic process	0.000897755	0.093
					GO:0031326	regulation of cellular biosynthetic process	9.66153e-06	0.004
					GO:0031327	negative regulation of cellular biosynthetic process	0.000803755	0.093
					GO:0031329	regulation of cellular catabolic process	8.59625e-05	0.023
					GO:0031647	regulation of protein stability	4.30544e-05	0.01
					GO:0032879	regulation of localization	0.000398433	0.061
					GO:0032880	regulation of protein localization	0.000143027	0.03
					GO:0032881	regulation of polysaccharide metabolic process	2.17292e-09	0
					GO:0032885	regulation of polysaccharide biosynthetic process	2.17292e-09	0
					GO:0033692	cellular polysaccharide biosynthetic process	3.06266e-08	0
					GO:0034637	cellular carbohydrate biosynthetic process	1.88551e-07	0.001
					GO:0034645	cellular macromolecule biosynthetic process	0.00022205	0.04
					GO:0034961	cellular biopolymer biosynthetic process	0.000112042	0.025
					GO:0042325	regulation of phosphorylation	0.000511396	0.072
					GO:0043255	regulation of carbohydrate biosynthetic process	3.06266e-08	0
					GO:0043284	biopolymer biosynthetic process	0.000112042	0.025
					GO:0043467	regulation of generation of precursor metabolites and energy	4.34289e-09	0
					GO:0043470	regulation of carbohydrate catabolic process	4.30544e-05	0.01
					GO:0043471	regulation of cellular carbohydrate catabolic process	4.30544e-05	0.01
					GO:0043549	regulation of kinase activity	0.000398433	0.061
					GO:0044042	glucan metabolic process	6.18491e-08	0.001
					GO:0044247	cellular polysaccharide catabolic process	4.30544e-05	0.01
					GO:0044249	cellular biosynthetic process	0.00100163	0.1
					GO:0044262	cellular carbohydrate metabolic process	7.47371e-06	0.004
					GO:0044264	cellular polysaccharide metabolic process	8.42819e-08	0.001
					GO:0044275	cellular carbohydrate catabolic process	0.000143027	0.03
					GO:0045719	negative regulation of glycogen biosynthetic process	4.30544e-05	0.01
					GO:0045859	regulation of protein kinase activity	0.000299335	0.053
					GO:0045912	negative regulation of carbohydrate metabolic process	0.000214176	0.04
					GO:0045936	negative regulation of phosphate metabolic process	1.43759e-05	0.005
					GO:0050789	regulation of biological process	0.000202498	0.032
					GO:0050794	regulation of cellular process	0.000184348	0.032
					GO:0050848	regulation of calcium-mediated signaling	1.43759e-05	0.005
					GO:0050849	negative regulation of calcium-mediated signaling	1.43759e-05	0.005
					GO:0051174	regulation of phosphorus metabolic process	7.96222e-06	0.004
					GO:0051338	regulation of transferase activity	0.000638154	0.082
					GO:0060255	regulation of macromolecule metabolic process	1.00816e-05	0.004
					GO:0065007	biological regulation	0.000513738	0.072
					GO:0065009	regulation of molecular function	2.44529e-05	0.005
					GO:0080090	regulation of primary metabolic process	1.19105e-05	0.004
YI-1_community_11	TORF21	YKR048C	TORF21	NAP1	GO:0003735	structural constituent of ribosome	0.000511396	0.073
	YDL133C-A	YKR048C	RPL41B	NAP1	GO:0015934	large ribosomal subunit	0.000143027	0.027
	YDL184C	YKR048C	RPL41A	NAP1	GO:0022625	cytosolic large ribosomal subunit	8.59625e-05	0.02
	YGL240W	YKR048C	DOC1	NAP1	GO:0022626	cytosolic ribosome	0.000778632	0.097
					GO:0033279	ribosomal subunit	0.000638154	0.084
YI-1_community_12	YCL066W	YDR480W	HMLALPHA1	DIG2	GO:0001403	invasive growth in response to glucose limitation	1.18976e-05	0.003
	YCL066W	YHR084W	HMLALPHA1	STE12	GO:0030447	filamentous growth	0.000124771	0.028
	YCL066W	YPL049C	HMLALPHA1	DIG1	GO:0040007	growth	0.000311783	0.063
	YDL189W	YDR480W	RBS1	DIG2	GO:0070783	growth of unicellular organism as a thread of attached cells	8.07847e-05	0.022
	YDL189W	YPL049C	RBS1	DIG1
	YDR480W	YHR084W	DIG2	STE12
	YDR480W	YHR121W	DIG2	LSM12
	YDR480W	YPL049C	DIG2	DIG1
	YHR084W	YPL049C	STE12	DIG1
	YHR121W	YPL049C	LSM12	DIG1
YI-1_community_13	YBL058W	YDL190C	SHP1	UFD2	GO:0006508	proteolysis	0.000492024	0.066
	YBL058W	YFL044C	SHP1	OTU1	GO:0006511	ubiquitin-dependent protein catabolic process	0.000319388	0.047
	YBL058W	YNL155W	SHP1	YNL155W	GO:0019941	modification-dependent protein catabolic process	0.000319388	0.047
	YDL126C	YDL190C	CDC48	UFD2	GO:0030163	protein catabolic process	0.000560763	0.077
	YDL126C	YFL044C	CDC48	OTU1	GO:0043632	modification-dependent macromolecule catabolic process	0.000429037	0.063
	YDL126C	YNL155W	CDC48	YNL155W	GO:0044257	cellular protein catabolic process	0.000344833	0.047
	YDL190C	YFL044C	UFD2	OTU1	GO:0051603	proteolysis involved in cellular protein catabolic process	0.000319388	0.047
YI-1_community_14	YAR027W	YAR028W	UIP3	YAR028W	GO:0000030	mannosyltransferase activity	3.85343e-05	0.004
	YAR027W	YDR100W	UIP3	TVP15	GO:0005783	endoplasmic reticulum	1.8999e-13	0
	YAR027W	YDR411C	UIP3	DFM1	GO:0005789	endoplasmic reticulum membrane	0.000286142	0.084
	YAR027W	YEL042W	UIP3	GDA1	GO:0006486	protein amino acid glycosylation	5.1846e-06	0.003
	YAR027W	YER087C-A	UIP3	YER087C-A	GO:0006487	protein amino acid N-linked glycosylation	0.000284389	0.082
	YAR027W	YGL104C	UIP3	VPS73	GO:0006629	lipid metabolic process	1.78835e-05	0.004
	YAR027W	YGL225W	UIP3	VRG4	GO:0006986	response to unfolded protein	0.000261899	0.073
	YAR027W	YGR284C	UIP3	ERV29	GO:0008610	lipid biosynthetic process	0.000310965	0.086
	YAR027W	YJL097W	UIP3	PHS1	GO:0009100	glycoprotein metabolic process	8.78799e-06	0.003
	YAR027W	YJL117W	UIP3	PHO86	GO:0009101	glycoprotein biosynthetic process	8.78799e-06	0.003
	YAR027W	YJR013W	UIP3	GPI14	GO:0009607	response to biotic stimulus	0.000261899	0.073
	YAR027W	YLR350W	UIP3	ORM2	GO:0012505	endomembrane system	5.24606e-05	0.006
	YAR027W	YML055W	UIP3	SPC2	GO:0016020	membrane	1.82257e-06	0
	YAR027W	YMR071C	UIP3	TVP18	GO:0016021	integral to membrane	8.51177e-05	0.026
	YAR027W	YNL219C	UIP3	ALG9	GO:0031090	organelle membrane	7.08734e-06	0.003
	YAR027W	YNL263C	UIP3	YIF1	GO:0031224	intrinsic to membrane	8.51177e-05	0.026
	YAR027W	YNL315C	UIP3	ATP11	GO:0042175	nuclear envelope-endoplasmic reticulum network	0.000286142	0.084
	YAR027W	YPL020C	UIP3	ULP1	GO:0043413	biopolymer glycosylation	5.1846e-06	0.003
	YAR027W	YPR113W	UIP3	PIS1	GO:0044255	cellular lipid metabolic process	1.78835e-05	0.004
	YAR027W	YPR159C-A	UIP3	YPR159C-A	GO:0044425	membrane part	3.99796e-05	0.004
	YBL020W	YDR479C	RFT1	PEX29	GO:0044444	cytoplasmic part	9.85909e-07	0
	YBL020W	YIR038C	RFT1	GTT1	GO:0051789	response to protein stimulus	0.000261899	0.073
	YBL091C-A	YDR479C	SCS22	PEX29	GO:0070085	glycosylation	5.1846e-06	0.003
	YBL091C-A	YIR038C	SCS22	GTT1
	YBR029C	YIR033W	CDS1	MGA2
	YBR029C	YIR038C	CDS1	GTT1
	YBR241C	YDR479C	YBR241C	PEX29
	YBR241C	YIR033W	YBR241C	MGA2
	YBR241C	YIR038C	YBR241C	GTT1
	YCR068W	YIR033W	ATG15	MGA2
	YCR068W	YIR038C	ATG15	GTT1
	YDR100W	YDR479C	TVP15	PEX29
	YDR284C	YDR479C	DPP1	PEX29
	YDR284C	YIR038C	DPP1	GTT1
	YDR411C	YDR479C	DFM1	PEX29
	YDR476C	YDR479C	YDR476C	PEX29
	YDR476C	YIR038C	YDR476C	GTT1
	YDR479C	YEL042W	PEX29	GDA1
	YDR479C	YER087C-A	PEX29	YER087C-A
	YDR479C	YGL053W	PEX29	PRM8
	YDR479C	YGL104C	PEX29	VPS73
	YDR479C	YGR284C	PEX29	ERV29
	YDR479C	YHL031C	PEX29	GOS1
	YDR479C	YJL097W	PEX29	PHS1
	YDR479C	YJL117W	PEX29	PHO86
	YDR479C	YJL134W	PEX29	LCB3
	YDR479C	YJL183W	PEX29	MNN11
	YDR479C	YLL014W	PEX29	EMC6
	YDR479C	YLR268W	PEX29	SEC22
	YDR479C	YLR350W	PEX29	ORM2
	YDR479C	YML055W	PEX29	SPC2
	YDR479C	YML125C	PEX29	PGA3
	YDR479C	YMR071C	PEX29	TVP18
	YDR479C	YNL263C	PEX29	YIF1
	YDR479C	YOL003C	PEX29	PFA4
	YDR479C	YPL020C	PEX29	ULP1
	YDR479C	YPR113W	PEX29	PIS1
	YDR479C	YPR159C-A	PEX29	YPR159C-A
	YEL042W	YIR038C	GDA1	GTT1
	YER087C-A	YIR033W	YER087C-A	MGA2
	YER087C-A	YIR038C	YER087C-A	GTT1
	YGL104C	YIR038C	VPS73	GTT1
	YGL225W	YIR033W	VRG4	MGA2
	YGL225W	YIR038C	VRG4	GTT1
	YGR038W	YIR038C	ORM1	GTT1
	YHR123W	YIR038C	EPT1	GTT1
	YHR211W	YIR038C	FLO5	GTT1
	YIR033W	YJL117W	MGA2	PHO86
	YIR033W	YLR268W	MGA2	SEC22
	YIR033W	YML055W	MGA2	SPC2
	YIR033W	YNL111C	MGA2	CYB5
	YIR033W	YNL219C	MGA2	ALG9
	YIR033W	YNL263C	MGA2	YIF1
	YIR033W	YNR030W	MGA2	ALG12
	YIR033W	YOL126C	MGA2	MDH2
	YIR033W	YPL053C	MGA2	KTR6
	YIR033W	YPR159C-A	MGA2	YPR159C-A
	YIR038C	YJL097W	GTT1	PHS1
	YIR038C	YJL117W	GTT1	PHO86
	YIR038C	YJL183W	GTT1	MNN11
	YIR038C	YJR075W	GTT1	HOC1
	YIR038C	YJR118C	GTT1	ILM1
	YIR038C	YLL014W	GTT1	EMC6
	YIR038C	YLR268W	GTT1	SEC22
	YIR038C	YML055W	GTT1	SPC2
	YIR038C	YML125C	GTT1	PGA3
	YIR038C	YNL111C	GTT1	CYB5
	YIR038C	YNL219C	GTT1	ALG9
	YIR038C	YNL263C	GTT1	YIF1
	YIR038C	YNR030W	GTT1	ALG12
	YIR038C	YOL003C	GTT1	PFA4
	YIR038C	YOL018C	GTT1	TLG2
	YIR038C	YOL126C	GTT1	MDH2
	YIR038C	YPL053C	GTT1	KTR6
	YIR038C	YPR113W	GTT1	PIS1
	YIR038C	YPR159C-A	GTT1	YPR159C-A
YI-1_community_15	YBR166C	YLR291C	TYR1	GCD7	GO:0006213	pyrimidine nucleoside metabolic process	2.98129e-07	0
	YBR252W	YLR291C	DUT1	GCD7	GO:0009116	nucleoside metabolic process	1.18521e-05	0.003
	YCR020C	YLR291C	PET18	GCD7	GO:0046483	heterocycle metabolic process	2.42652e-05	0.007
	YDL144C	YLR291C	YDL144C	GCD7	GO:0055086	nucleobase, nucleoside and nucleotide metabolic process	0.000144022	0.031
	YDR051C	YLR291C	DET1	GCD7
	YDR428C	YLR291C	BNA7	GCD7
	YEL012W	YLR291C	UBC8	GCD7
	YER023W	YLR291C	PRO3	GCD7
	YGL252C	YLR291C	RTG2	GCD7
	YIR035C	YLR291C	YIR035C	GCD7
	YJR057W	YLR291C	CDC8	GCD7
	YKR026C	YLR291C	GCN3	GCD7
	YLL057C	YLR291C	JLP1	GCD7
	YLR011W	YLR291C	LOT6	GCD7
	YLR291C	YML106W	GCD7	URA5
	YLR291C	YMR004W	GCD7	MVP1
	YLR291C	YNL307C	GCD7	MCK1
	YLR291C	YOR232W	GCD7	MGE1
	YLR291C	YPR062W	GCD7	FCY1
YI-1_community_16	YFL059W	YFL060C	SNZ3	SNO3	GO:0006725	cellular aromatic compound metabolic process	3.63582e-11	0
	YFL059W	YMR096W	SNZ3	SNZ1	GO:0006766	vitamin metabolic process	2.72686e-11	0
	YFL059W	YNL333W	SNZ3	SNZ2	GO:0006767	water-soluble vitamin metabolic process	2.72686e-11	0
	YFL059W	YNL334C	SNZ3	SNO2	GO:0006772	thiamin metabolic process	7.56359e-15	0
	YFL060C	YMR095C	SNO3	SNO1	GO:0006790	sulfur metabolic process	3.63582e-11	0
	YFL060C	YMR096W	SNO3	SNZ1	GO:0008614	pyridoxine metabolic process	1.8909e-15	0
	YFL060C	YNL333W	SNO3	SNZ2	GO:0009058	biosynthetic process	0.000293189	0.052
	YMR095C	YMR096W	SNO1	SNZ1	GO:0009110	vitamin biosynthetic process	8.11195e-13	0
	YMR095C	YNL333W	SNO1	SNZ2	GO:0009228	thiamin biosynthetic process	1.8909e-15	0
	YMR095C	YNL334C	SNO1	SNO2	GO:0042364	water-soluble vitamin biosynthetic process	8.11195e-13	0
	YMR096W	YNL333W	SNZ1	SNZ2	GO:0042723	thiamin and derivative metabolic process	7.56359e-15	0
	YMR096W	YNL334C	SNZ1	SNO2	GO:0042724	thiamin and derivative biosynthetic process	1.8909e-15	0
	YNL333W	YNL334C	SNZ2	SNO2	GO:0042816	vitamin B6 metabolic process	7.56359e-15	0
					GO:0044249	cellular biosynthetic process	0.000249769	0.046
					GO:0044272	sulfur compound biosynthetic process	5.67269e-14	0
					GO:0046483	heterocycle metabolic process	8.81326e-10	0
YI-1_community_17	YJR102C	YLR417W	VPS25	VPS36	GO:0000122	negative regulation of transcription from RNA polymerase II promoter	1.31401e-05	0.002
	YJR102C	YMR077C	VPS25	VPS20	GO:0000429	regulation of transcription from RNA polymerase II promoter by carbon catabolites	1.46257e-07	0.001
	YJR102C	YPL002C	VPS25	SNF8	GO:0000430	regulation of transcription from RNA polymerase II promoter by glucose	1.46257e-07	0.001
	YJR102C	YPL065W	VPS25	VPS28	GO:0000433	negative regulation of transcription from RNA polymerase II promoter by glucose	1.46257e-07	0.001
	YLR417W	YMR077C	VPS36	VPS20	GO:0000437	negative regulation of transcription from RNA polymerase II promoter by carbon catabolites	1.46257e-07	0.001
	YMR077C	YPL002C	VPS20	SNF8	GO:0000814	ESCRT II complex	3.66109e-08	0.001
	YMR077C	YPL065W	VPS20	VPS28	GO:0005515	protein binding	0.000266592	0.041
					GO:0005768	endosome	1.78003e-09	0.001
					GO:0006357	regulation of transcription from RNA polymerase II promoter	0.000560763	0.077
					GO:0006605	protein targeting	6.45335e-05	0.014
					GO:0006623	protein targeting to vacuole	7.7572e-07	0.001
					GO:0006810	transport	0.00010914	0.028
					GO:0006886	intracellular protein transport	8.87024e-05	0.027
					GO:0007034	vacuolar transport	3.04576e-08	0.001
					GO:0007584	response to nutrient	7.2942e-07	0.001
					GO:0008104	protein localization	0.000309805	0.046
					GO:0009605	response to external stimulus	7.21285e-05	0.015
					GO:0009991	response to extracellular stimulus	7.21285e-05	0.015
					GO:0010008	endosome membrane	4.18969e-11	0
					GO:0010558	negative regulation of macromolecule biosynthetic process	0.000675152	0.086
					GO:0010605	negative regulation of macromolecule metabolic process	0.000759262	0.087
					GO:0010629	negative regulation of gene expression	0.000344833	0.047
					GO:0015031	protein transport	0.000113503	0.028
					GO:0016020	membrane	4.91776e-05	0.013
					GO:0016481	negative regulation of transcription	0.000344833	0.047
					GO:0031090	organelle membrane	2.46009e-06	0.002
					GO:0031667	response to nutrient levels	5.50225e-05	0.014
					GO:0031668	cellular response to extracellular stimulus	6.31941e-05	0.014
					GO:0031669	cellular response to nutrient levels	4.75809e-05	0.013
					GO:0031670	cellular response to nutrient	7.2942e-07	0.001
					GO:0033036	macromolecule localization	0.000502557	0.067
					GO:0034613	cellular protein localization	0.000143112	0.032
					GO:0043234	protein complex	0.000329593	0.047
					GO:0044425	membrane part	5.10807e-06	0.002
					GO:0044440	endosomal part	4.18969e-11	0
					GO:0045013	negative regulation of transcription by carbon catabolites	1.46257e-07	0.001
					GO:0045014	negative regulation of transcription by glucose	1.46257e-07	0.001
					GO:0045184	establishment of protein localization	0.000119022	0.028
					GO:0045892	negative regulation of transcription, DNA-dependent	0.000319388	0.047
					GO:0045934	negative regulation of nucleobase, nucleoside, nucleotide and nucleic acid metabolic process	0.000560763	0.077
					GO:0045990	regulation of transcription by carbon catabolites	7.2942e-07	0.001
					GO:0046015	regulation of transcription by glucose	1.46257e-07	0.001
					GO:0046907	intracellular transport	2.72887e-05	0.005
					GO:0051172	negative regulation of nitrogen compound metabolic process	0.000560763	0.077
					GO:0051179	localization	0.000243084	0.039
					GO:0051234	establishment of localization	0.000141049	0.028
					GO:0051253	negative regulation of RNA metabolic process	0.000319388	0.047
					GO:0051641	cellular localization	8.8017e-05	0.027
					GO:0051649	establishment of localization in cell	4.76783e-05	0.013
					GO:0070727	cellular macromolecule localization	0.000143112	0.032
					GO:0070887	cellular response to chemical stimulus	1.6404e-05	0.003
YI-1_community_18	YDR378C	YER146W	LSM6	LSM5	GO:0003723	RNA binding	0.000272256	0.057
	YDR378C	YLR438C-A	LSM6	LSM3	GO:0005688	U6 snRNP	2.17292e-09	0
	YER146W	YJL124C	LSM5	LSM1	GO:0005730	nucleolus	2.8262e-06	0
	YER146W	YNL147W	LSM5	LSM7	GO:0030529	ribonucleoprotein complex	2.0724e-06	0
	YJL124C	YLR438C-A	LSM1	LSM3	GO:0030532	small nuclear ribonucleoprotein complex	5.43754e-07	0
	YLR438C-A	YNL147W	LSM3	LSM7	GO:0031202	RNA splicing factor activity, transesterification mechanism	9.24155e-05	0.03
					GO:0031974	membrane-enclosed lumen	0.00016342	0.043
					GO:0031981	nuclear lumen	5.76909e-05	0.022
					GO:0043233	organelle lumen	0.000130655	0.034
					GO:0046540	U4/U6 x U5 tri-snRNP complex	2.38667e-07	0
					GO:0070013	intracellular organelle lumen	0.000130655	0.034
YI-1_community_19	YBR088C	YDR510W	POL30	SMT3	GO:0005634	nucleus	3.16817e-06	0.002
	YBR223C	YDR510W	TDP1	SMT3
	YBR249C	YDR510W	ARO4	SMT3
	YDL055C	YDR510W	PSA1	SMT3
	YDL064W	YDR510W	UBC9	SMT3
	YDR174W	YDR510W	HMO1	SMT3
	YDR446W	YDR510W	ECM11	SMT3
	YDR510W	YGL026C	SMT3	TRP5
	YDR510W	YKL043W	SMT3	PHD1
	YDR510W	YLR335W	SMT3	NUP2
	YDR510W	YMR219W	SMT3	ESC1
	YDR510W	YMR233W	SMT3	TRI1
	YDR510W	YNL042W	SMT3	BOP3
	YDR510W	YNL088W	SMT3	TOP2
	YDR510W	YOR144C	SMT3	ELG1
YI-1_community_20	YBR126W-A	YIR038C	YBR126W-A	GTT1	GO:0006493	protein amino acid O-linked glycosylation	0.000195512	0.068
	YBR205W	YIR038C	KTR3	GTT1
	YBR243C	YIR038C	ALG7	GTT1
	YGL054C	YIR038C	ERV14	GTT1
	YGR121C	YIR038C	MEP1	GTT1
	YHR026W	YIR038C	VMA16	GTT1
	YHR096C	YIR038C	HXT5	GTT1
	YHR140W	YIR038C	YHR140W	GTT1
	YIL039W	YIR038C	TED1	GTT1
	YIL124W	YIR038C	AYR1	GTT1
	YIR038C	YJR010C-A	GTT1	SPC1
	YIR038C	YJR073C	GTT1	OPI3
	YIR038C	YKL008C	GTT1	LAC1
	YIR038C	YML038C	GTT1	YMD8
	YIR038C	YNL217W	GTT1	YNL217W
	YIR038C	YOR321W	GTT1	PMT3
YI-1_community_21	YCR086W	YDR439W	CSM1	LRS4	GO:0000070	mitotic sister chromatid segregation	2.93057e-05	0.006
	YCR086W	YER106W	CSM1	MAM1	GO:0000087	M phase of mitotic cell cycle	0.000250508	0.046
	YCR086W	YKR010C	CSM1	TOF2	GO:0000183	chromatin silencing at rDNA	4.30544e-05	0.016
	YCR086W	YOR264W	CSM1	DSE3	GO:0000279	M phase	6.10409e-05	0.018
					GO:0000280	nuclear division	0.000210498	0.037
					GO:0000775	chromosome, centromeric region	0.000229932	0.046
					GO:0000776	kinetochore	0.000158738	0.035
					GO:0000777	condensed chromosome kinetochore	9.24155e-05	0.024
					GO:0000779	condensed chromosome, centromeric region	0.000103833	0.025
					GO:0000793	condensed chromosome	0.000229932	0.046
					GO:0000819	sister chromatid segregation	4.08363e-05	0.007
					GO:0005730	nucleolus	0.000210498	0.037
					GO:0006323	DNA packaging	2.03716e-06	0
					GO:0007049	cell cycle	0.000607679	0.077
					GO:0007059	chromosome segregation	4.99505e-06	0
					GO:0007067	mitosis	0.000210498	0.037
					GO:0007076	mitotic chromosome condensation	3.66109e-08	0
					GO:0007126	meiosis	0.000272256	0.047
					GO:0022402	cell cycle process	0.000321372	0.055
					GO:0022403	cell cycle phase	0.000156428	0.035
					GO:0030261	chromosome condensation	3.66109e-08	0
					GO:0033551	monopolin complex	1.46257e-07	0
					GO:0034502	protein localization to chromosome	1.46257e-07	0
					GO:0034503	protein localization to nucleolar rDNA repeats	3.66109e-08	0
					GO:0045132	meiotic chromosome segregation	5.97933e-06	0
					GO:0045143	homologous chromosome segregation	4.30544e-05	0.016
					GO:0048285	organelle fission	0.000272256	0.047
					GO:0051321	meiotic cell cycle	0.000272256	0.047
					GO:0051327	M phase of meiotic cell cycle	0.000272256	0.047
					GO:0070550	rDNA condensation	3.66109e-08	0
YHI-1I-1-1_community_22	100288797	YBR261C	TMEM239	TAE1	GO:0005829	cytosol	3.09783e-05	0.002
	10197	YBR261C	PSME3	TAE1	GO:0043167	ion binding	0.000175739	0.04
	10197	YLR291C	PSME3	GCD7	GO:0043169	cation binding	0.000175739	0.04
	10253	YLR291C	SPRY2	GCD7	GO:0046872	metal ion binding	0.000175739	0.04
	10262	YBR261C	SF3B4	TAE1
	10273	YLR291C	STUB1	GCD7
	10313	YLR291C	RTN3	GCD7
	10475	YBR261C	TRIM38	TAE1
	10495	YBR261C	ENOX2	TAE1
	10534	YBR261C	SSSCA1	TAE1
	10534	YLR291C	SSSCA1	GCD7
	10567	YBR261C	RABAC1	TAE1
	10567	YLR291C	RABAC1	GCD7
	10656	YBR261C	KHDRBS3	TAE1
	1073	YBR261C	CFL2	TAE1
	1102	YBR261C	RCBTB2	TAE1
	11051	YLR291C	NUDT21	GCD7
	113386	YBR261C	113386	TAE1
	117177	YLR291C	RAB3IP	GCD7
	117178	YBR261C	SSX2IP	TAE1
	117178	YLR291C	SSX2IP	GCD7
	140691	YBR261C	TRIM69	TAE1
	140691	YLR291C	TRIM69	GCD7
	151531	YBR261C	UPP2	TAE1
	154075	YBR261C	SAMD3	TAE1
	159163	YBR261C	RBMY1F	TAE1
	162333	YLR291C	42073	GCD7
	1802	YLR291C	DPH2	GCD7
	1912	YBR261C	PHC2	TAE1
	202559	YBR261C	KHDRBS2	TAE1
	220082	YBR261C	SPERT	TAE1
	220082	YLR291C	SPERT	GCD7
	22827	YBR261C	PUF60	TAE1
	22827	YLR291C	PUF60	GCD7
	22924	YLR291C	MAPRE3	GCD7
	22934	YBR261C	RPIA	TAE1
	22934	YLR291C	RPIA	GCD7
	22954	YBR261C	TRIM32	TAE1
	22954	YLR291C	TRIM32	GCD7
	23549	YBR261C	DNPEP	TAE1
	23582	YLR291C	CCNDBP1	GCD7
	246329	YBR261C	STAC3	TAE1
	2512	YBR261C	FTL	TAE1
	25788	YBR261C	RAD54B	TAE1
	27232	YBR261C	GNMT	TAE1
	27232	YLR291C	GNMT	GCD7
	27316	YBR261C	RBMX	TAE1
	2762	YBR261C	GMDS	TAE1
	29079	YLR291C	MED4	GCD7
	2941	YBR261C	GSTA4	TAE1
	2941	YLR291C	GSTA4	GCD7
	2954	YLR291C	GSTZ1	GCD7
	3183	YBR261C	HNRNPC	TAE1
	3183	YLR291C	HNRNPC	GCD7
	3251	YBR261C	HPRT1	TAE1
	3251	YLR291C	HPRT1	GCD7
	3281	YLR291C	HSBP1	GCD7
	329	YLR291C	BIRC2	GCD7
	331	YBR261C	XIAP	TAE1
	331	YLR291C	XIAP	GCD7
	3313	YBR261C	HSPA9	TAE1
	339834	YLR291C	CCDC36	GCD7
	3615	YBR261C	IMPDH2	TAE1
	386618	YBR261C	KCTD4	TAE1
	3880	YLR291C	KRT19	GCD7
	3945	YBR261C	LDHB	TAE1
	4111	YLR291C	MAGEA12	GCD7
	4282	YLR291C	MIF	GCD7
	4599	YBR261C	MX1	TAE1
	4599	YLR291C	MX1	GCD7
	4615	YBR261C	MYD88	TAE1
	4800	YBR261C	NFYA	TAE1
	4830	YBR261C	NME1	TAE1
	4830	YLR291C	NME1	GCD7
	5092	YLR291C	PCBD1	GCD7
	51076	YLR291C	CUTC	GCD7
	51100	YBR261C	SH3GLB1	TAE1
	51171	YBR261C	HSD17B14	TAE1
	51171	YLR291C	HSD17B14	GCD7
	51225	YBR261C	ABI3	TAE1
	51361	YLR291C	HOOK1	GCD7
	5152	YLR291C	PDE9A	GCD7
	54472	YLR291C	TOLLIP	GCD7
	54550	YBR261C	NECAB2	TAE1
	54550	YLR291C	NECAB2	GCD7
	55007	YBR261C	FAM118A	TAE1
	55007	YLR291C	FAM118A	GCD7
	55093	YLR291C	WDYHV1	GCD7
	55145	YBR261C	THAP1	TAE1
	55145	YLR291C	THAP1	GCD7
	55577	YLR291C	NAGK	GCD7
	5631	YBR261C	PRPS1	TAE1
	56952	YLR291C	PRTFDC1	GCD7
	57048	YBR261C	PLSCR3	TAE1
	57048	YLR291C	PLSCR3	GCD7
	5706	YBR261C	PSMC6	TAE1
	57142	YBR261C	RTN4	TAE1
	57142	YLR291C	RTN4	GCD7
	57144	YLR291C	PAK7	GCD7
	57573	YBR261C	ZNF471	TAE1
	57684	YBR261C	ZBTB26	TAE1
	5805	YBR261C	PTS	TAE1
	5805	YLR291C	PTS	GCD7
	5932	YLR291C	RBBP8	GCD7
	60	YBR261C	ACTB	TAE1
	6048	YBR261C	RNF5	TAE1
	60490	YBR261C	PPCDC	TAE1
	60490	YLR291C	PPCDC	GCD7
	6120	YLR291C	RPE	GCD7
	6285	YLR291C	S100B	GCD7
	63948	YBR261C	DMRTB1	TAE1
	642	YBR261C	BLMH	TAE1
	6477	YBR261C	SIAH1	TAE1
	6477	YLR291C	SIAH1	GCD7
	64802	YBR261C	NMNAT1	TAE1
	65263	YBR261C	PYCRL	TAE1
	653121	YBR261C	ZBTB8A	TAE1
	653121	YLR291C	ZBTB8A	GCD7
	6648	YBR261C	SOD2	TAE1
	6652	YLR291C	SORD	GCD7
	6999	YBR261C	TDO2	TAE1
	6999	YLR291C	TDO2	GCD7
	7024	YBR261C	TFCP2	TAE1
	71	YBR261C	ACTG1	TAE1
	7188	YBR261C	TRAF5	TAE1
	7360	YBR261C	UGP2	TAE1
	79036	YLR291C	KXD1	GCD7
	79077	YLR291C	DCTPP1	GCD7
	79078	YBR261C	C1orf50	TAE1
	7965	YBR261C	AIMP2	TAE1
	7965	YLR291C	AIMP2	GCD7
	7988	YBR261C	ZNF212	TAE1
	7988	YLR291C	ZNF212	GCD7
	79959	YBR261C	CEP76	TAE1
	79959	YLR291C	CEP76	GCD7
	80308	YLR291C	FLAD1	GCD7
	80318	YLR291C	GKAP1	GCD7
	80321	YBR261C	CEP70	TAE1
	80321	YLR291C	CEP70	GCD7
	80817	YBR261C	CEP44	TAE1
	816	YLR291C	CAMK2B	GCD7
	8161	YBR261C	COIL	TAE1
	8161	YLR291C	COIL	GCD7
	83659	YLR291C	TEKT1	GCD7
	8379	YLR291C	MAD1L1	GCD7
	839	YLR291C	CASP6	GCD7
	84126	YLR291C	ATRIP	GCD7
	85302	YBR261C	FBF1	TAE1
	85302	YLR291C	FBF1	GCD7
	8697	YLR291C	CDC23	GCD7
	875	YBR261C	CBS	TAE1
	875	YLR291C	CBS	GCD7
	9093	YBR261C	DNAJA3	TAE1
	9093	YLR291C	DNAJA3	GCD7
	91544	YBR261C	UBXN11	TAE1
	91544	YLR291C	UBXN11	GCD7
	91703	YLR291C	ACY3	GCD7
	9189	YBR261C	ZBED1	TAE1
	9189	YLR291C	ZBED1	GCD7
	92610	YLR291C	TIFA	GCD7
	92840	YBR261C	REEP6	TAE1
	92840	YLR291C	REEP6	GCD7
	93487	YBR261C	MAPK1IP1L	TAE1
	9444	YBR261C	QKI	TAE1
	9454	YBR261C	HOMER3	TAE1
	9454	YLR291C	HOMER3	GCD7
	9618	YBR261C	TRAF4	TAE1
	9659	YLR291C	PDE4DIP	GCD7
	9802	YBR261C	DAZAP2	TAE1
	9810	YBR261C	RNF40	TAE1
YHI-1I-1-1_community_23	29979	Q0130	UBQLN1	OLI1	GO:0005199	structural constituent of cell wall	0.000305387	0.084
	29979	YBR067C	UBQLN1	TIP1	GO:0005618	cell wall	7.22141e-05	0.015
	29979	YDL190C	UBQLN1	UFD2	GO:0009277	fungal-type cell wall	7.22141e-05	0.015
	29979	YDR304C	UBQLN1	CPR5	GO:0030312	external encapsulating structure	7.22141e-05	0.015
	29979	YER058W	UBQLN1	PET117
	29979	YER150W	UBQLN1	SPI1
	29979	YHR180W	UBQLN1	YHR180W
	29979	YHR200W	UBQLN1	RPN10
	29979	YKL096W-A	UBQLN1	CWP2
	29979	YML101C	UBQLN1	CUE4
YHI-1I-1-1_community_24	7329	YDR510W	UBE2I	SMT3	GO:0032156	septin cytoskeleton	1.86162e-05	0.006
	7329	YJR076C	UBE2I	CDC11	GO:0044448	cell cortex part	0.000824823	0.093
	7329	YOR192C-A	UBE2I	YOR192C-A
	7329	YPL049C	UBE2I	DIG1
YHI-1I-1-1_community_25	27111	YKL122C	SDCBP2	SRP21	GO:0006364	rRNA processing	0.000323678	0.062
	27111	YLR175W	SDCBP2	CBF5	GO:0016072	rRNA metabolic process	0.000434024	0.065
	27111	YML042W	SDCBP2	CAT2	GO:0022613	ribonucleoprotein complex biogenesis	6.16638e-05	0.023
	27111	YNL110C	SDCBP2	NOP15	GO:0042254	ribosome biogenesis	2.38604e-05	0.005
	27111	YNL308C	SDCBP2	KRI1
	27111	YOR119C	SDCBP2	RIO1
	27111	YOR284W	SDCBP2	HUA2
YHI-1I-1-1_community_26	6607	YDL014W	SMN2	NOP1	GO:0000154	rRNA modification	5.57407e-05	0.006
	6607	YDL208W	SMN2	NHP2	GO:0005730	nucleolus	0.000719658	0.072
	6607	YEL026W	SMN2	SNU13	GO:0005732	small nucleolar ribonucleoprotein complex	5.38035e-07	0
	6607	YLR197W	SMN2	NOP56	GO:0006139	nucleobase, nucleoside, nucleotide and nucleic acid metabolic process	0.00014625	0.017
					GO:0006364	rRNA processing	4.99414e-07	0
					GO:0006396	RNA processing	5.05831e-07	0
					GO:0006807	nitrogen compound metabolic process	0.000243514	0.027
					GO:0009451	RNA modification	0.000824823	0.088
					GO:0010467	gene expression	4.85998e-05	0.005
					GO:0016070	RNA metabolic process	1.62053e-05	0
					GO:0016072	rRNA metabolic process	7.52835e-07	0
					GO:0022613	ribonucleoprotein complex biogenesis	2.81142e-08	0
					GO:0030684	preribosome	6.40958e-06	0
					GO:0030686	90S preribosome	0.000387171	0.046
					GO:0031428	box C/D snoRNP complex	5.39601e-08	0
					GO:0031974	membrane-enclosed lumen	0.000477528	0.05
					GO:0031981	nuclear lumen	0.00014771	0.017
					GO:0032040	small-subunit processome	1.87765e-06	0
					GO:0034470	ncRNA processing	4.17496e-06	0
					GO:0034660	ncRNA metabolic process	4.17496e-06	0
					GO:0034960	cellular biopolymer metabolic process	0.000943915	0.088
					GO:0042254	ribosome biogenesis	1.79909e-06	0
					GO:0043170	macromolecule metabolic process	0.00114242	0.093
					GO:0043233	organelle lumen	0.000394129	0.046
					GO:0043283	biopolymer metabolic process	0.00107966	0.093
					GO:0044085	cellular component biogenesis	1.86665e-06	0
					GO:0044260	cellular macromolecule metabolic process	0.00100031	0.088
					GO:0044452	nucleolar part	2.99987e-06	0
					GO:0070013	intracellular organelle lumen	0.000394129	0.046
YHI-1I-1-1_community_27	147872	YBL020W	CCDC155	RFT1	GO:0005215	transporter activity	2.54671e-05	0.004
	147872	YBL091C-A	CCDC155	SCS22	GO:0005783	endoplasmic reticulum	4.83666e-13	0
	147872	YBR068C	CCDC155	BAP2	GO:0005789	endoplasmic reticulum membrane	9.06255e-07	0
	147872	YDL040C	CCDC155	NAT1	GO:0006629	lipid metabolic process	1.66236e-07	0
	147872	YDR086C	CCDC155	SSS1	GO:0006644	phospholipid metabolic process	1.27479e-05	0.003
	147872	YDR100W	CCDC155	TVP15	GO:0006672	ceramide metabolic process	0.000467678	0.096
	147872	YEL017W	CCDC155	GTT3	GO:0006810	transport	6.6526e-05	0.014
	147872	YGL104C	CCDC155	VPS73	GO:0008610	lipid biosynthetic process	1.73551e-07	0
	147872	YGL126W	CCDC155	SCS3	GO:0012505	endomembrane system	7.2657e-06	0.001
	147872	YGR284C	CCDC155	ERV29	GO:0016020	membrane	1.79658e-08	0
	147872	YHL031C	CCDC155	GOS1	GO:0019637	organophosphate metabolic process	1.27479e-05	0.003
	147872	YHR026W	CCDC155	VMA16	GO:0022857	transmembrane transporter activity	5.99184e-05	0.014
	147872	YHR096C	CCDC155	HXT5	GO:0022892	substrate-specific transporter activity	1.74587e-05	0.003
	147872	YHR133C	CCDC155	NSG1	GO:0031090	organelle membrane	6.99042e-05	0.014
	147872	YHR140W	CCDC155	YHR140W	GO:0042175	nuclear envelope-endoplasmic reticulum network	9.06255e-07	0
	147872	YIL039W	CCDC155	TED1	GO:0044255	cellular lipid metabolic process	1.66236e-07	0
	147872	YIR009W	CCDC155	MSL1	GO:0044425	membrane part	5.94038e-06	0.001
	147872	YJL117W	CCDC155	PHO86	GO:0044432	endoplasmic reticulum part	1.29672e-06	0.001
	147872	YJL134W	CCDC155	LCB3	GO:0044444	cytoplasmic part	5.35099e-05	0.013
	147872	YJR010C-A	CCDC155	SPC1	GO:0045047	protein targeting to ER	0.000467678	0.096
	147872	YKL008C	CCDC155	LAC1	GO:0046519	sphingoid metabolic process	0.000467678	0.096
	147872	YLL014W	CCDC155	EMC6	GO:0051179	localization	0.000318728	0.061
	147872	YLR026C	CCDC155	SED5	GO:0051234	establishment of localization	8.98015e-05	0.015
	147872	YLR452C	CCDC155	SST2
	147872	YML029W	CCDC155	USA1
	147872	YML055W	CCDC155	SPC2
	147872	YML125C	CCDC155	PGA3
	147872	YMR298W	CCDC155	LIP1
	147872	YNL111C	CCDC155	CYB5
	147872	YNL146W	CCDC155	YNL146W
	147872	YNR030W	CCDC155	ALG12
	147872	YOL018C	CCDC155	TLG2
	147872	YOR007C	CCDC155	SGT2
	147872	YOR311C	CCDC155	DGK1
	147872	YPR113W	CCDC155	PIS1
	147872	YPR159C-A	CCDC155	YPR159C-A
	147872	YPR174C	CCDC155	YPR174C
	147872	YPR192W	CCDC155	AQY1
YHI-1I-1-1_community_28	90993	YBR162W-A	CREB3L1	YSY6	GO:0000322	storage vacuole	1.82046e-05	0.007
	90993	YCR021C	CREB3L1	HSP30	GO:0000323	lytic vacuole	2.72902e-05	0.007
	90993	YDL212W	CREB3L1	SHR3	GO:0000324	fungal-type vacuole	1.82046e-05	0.007
	90993	YDR476C	CREB3L1	YDR476C	GO:0000329	fungal-type vacuole membrane	0.000253584	0.069
	90993	YER087C-A	CREB3L1	YER087C-A	GO:0005215	transporter activity	2.45514e-06	0.001
	90993	YER119C	CREB3L1	AVT6	GO:0005773	vacuole	0.000141261	0.027
	90993	YGL054C	CREB3L1	ERV14	GO:0005783	endoplasmic reticulum	1.21283e-13	0
	90993	YGL225W	CREB3L1	VRG4	GO:0005789	endoplasmic reticulum membrane	2.22547e-05	0.007
	90993	YGL263W	CREB3L1	COS12	GO:0006810	transport	1.67075e-07	0
	90993	YGR121C	CREB3L1	MEP1	GO:0006811	ion transport	0.000240775	0.06
	90993	YGR227W	CREB3L1	DIE2	GO:0008643	carbohydrate transport	0.000240775	0.06
	90993	YHL031C	CREB3L1	GOS1	GO:0015144	carbohydrate transmembrane transporter activity	6.19461e-05	0.02
	90993	YHR026W	CREB3L1	VMA16	GO:0016020	membrane	1.39792e-10	0
	90993	YHR045W	CREB3L1	YHR045W	GO:0016021	integral to membrane	0.000255263	0.07
	90993	YHR096C	CREB3L1	HXT5	GO:0016757	transferase activity, transferring glycosyl groups	0.000410227	0.088
	90993	YHR140W	CREB3L1	YHR140W	GO:0016758	transferase activity, transferring hexosyl groups	7.4749e-05	0.02
	90993	YHR211W	CREB3L1	FLO5	GO:0022857	transmembrane transporter activity	4.27408e-06	0.001
	90993	YIL039W	CREB3L1	TED1	GO:0022891	substrate-specific transmembrane transporter activity	2.37253e-06	0.001
	90993	YIL088C	CREB3L1	AVT7	GO:0022892	substrate-specific transporter activity	2.72902e-05	0.007
	90993	YIL124W	CREB3L1	AYR1	GO:0031090	organelle membrane	3.34724e-06	0.001
	90993	YJL097W	CREB3L1	PHS1	GO:0031224	intrinsic to membrane	0.000255263	0.07
	90993	YJL117W	CREB3L1	PHO86	GO:0042175	nuclear envelope-endoplasmic reticulum network	2.22547e-05	0.007
	90993	YJR013W	CREB3L1	GPI14	GO:0044425	membrane part	1.41008e-05	0.005
	90993	YJR044C	CREB3L1	VPS55	GO:0044432	endoplasmic reticulum part	2.99835e-05	0.007
	90993	YJR073C	CREB3L1	OPI3	GO:0044444	cytoplasmic part	1.14176e-06	0
	90993	YJR075W	CREB3L1	HOC1	GO:0051179	localization	1.56907e-06	0
	90993	YJR118C	CREB3L1	ILM1	GO:0051234	establishment of localization	2.56181e-07	0
	90993	YLR034C	CREB3L1	SMF3
	90993	YLR350W	CREB3L1	ORM2
	90993	YML038C	CREB3L1	YMD8
	90993	YML055W	CREB3L1	SPC2
	90993	YML125C	CREB3L1	PGA3
	90993	YNL146W	CREB3L1	YNL146W
	90993	YNL217W	CREB3L1	YNL217W
	90993	YNL326C	CREB3L1	PFA3
	90993	YOL003C	CREB3L1	PFA4
	90993	YOR103C	CREB3L1	OST2
	90993	YOR311C	CREB3L1	DGK1
	90993	YOR321W	CREB3L1	PMT3
	90993	YPR149W	CREB3L1	NCE102
	90993	YPR159C-A	CREB3L1	YPR159C-A
YHI-1I-1-1_community_29	10483	YBL102W	SEC23B	SFT2	GO:0005794	Golgi apparatus	0.000299425	0.05
	10483	YDR319C	SEC23B	YFT2	GO:0044431	Golgi apparatus part	0.000100969	0.023
	10483	YGR284C	SEC23B	ERV29
	10483	YKR030W	SEC23B	GMH1
	10483	YOR307C	SEC23B	SLY41
YHI-1I-1-1_community_30	10551	YDL037C	AGR2	BSC1	GO:0005618	cell wall	0.000661145	0.083
	10551	YDR077W	AGR2	SED1	GO:0009277	fungal-type cell wall	0.000661145	0.083
	10551	YJL159W	AGR2	HSP150	GO:0030312	external encapsulating structure	0.000661145	0.083
	10551	YOR007C	AGR2	SGT2
YHI-1I-1-1_community_31	10486	YFL039C	CAP2	ACT1	GO:0000123	histone acetyltransferase complex	0.000277088	0.04
	10486	YMR092C	CAP2	AIP1
	1073	YMR092C	CFL2	AIP1
	60	YFL039C	ACTB	ACT1
	60	YMR092C	ACTB	AIP1
	71	YFL039C	ACTG1	ACT1
	71	YMR092C	ACTG1	AIP1
YHI-1I-1-1_community_32	10262	YCR009C	SF3B4	RVS161	GO:0051666	actin cortical patch localization	0.000111266	0.025
	10262	YFR024C-A	SF3B4	LSB3
	2670	YCR009C	GFAP	RVS161
	2670	YFR024C-A	GFAP	LSB3
	79720	YCR009C	VPS37B	RVS161
	79720	YFR024C-A	VPS37B	LSB3
YHI-1I-1-1_community_33	25788	YCR083W	RAD54B	TRX3	GO:0008270	zinc ion binding	0.000515225	0.076
	339834	YCR083W	CCDC36	TRX3
	55145	YCR083W	THAP1	TRX3
	6477	YCR083W	SIAH1	TRX3
	653121	YCR083W	ZBTB8A	TRX3
	80321	YCR083W	CEP70	TRX3
	91544	YCR083W	UBXN11	TRX3
YHI-1I-1-1_community_34	114569	YDL164C	MAL2	CDC9	GO:0033615	mitochondrial proton-transporting ATP synthase complex assembly	0.000366227	0.093
	114569	YKR066C	MAL2	CCP1	GO:0043461	proton-transporting ATP synthase complex assembly	0.000366227	0.093
	114569	YNL315C	MAL2	ATP11	GO:0070071	proton-transporting two-sector ATPase complex assembly	0.000366227	0.093
	116173	YDL164C	CMTM5	CDC9	GO:0070272	proton-transporting ATP synthase complex biogenesis	0.000366227	0.093
	116173	YDR346C	CMTM5	SVF1
	116173	YKR066C	CMTM5	CCP1
	116173	YMR079W	CMTM5	SEC14
	116173	YNL315C	CMTM5	ATP11
	116173	YPL020C	CMTM5	ULP1
	23204	YDL164C	ARL6IP1	CDC9
	23204	YNL315C	ARL6IP1	ATP11
	23204	YPL020C	ARL6IP1	ULP1
	57085	YDL164C	AGTRAP	CDC9
	57085	YKR066C	AGTRAP	CCP1
	57085	YLR393W	AGTRAP	ATP10
	57085	YML110C	AGTRAP	COQ5
	57085	YMR079W	AGTRAP	SEC14
	57085	YNL315C	AGTRAP	ATP11
	57085	YPL020C	AGTRAP	ULP1
YHI-1I-1-1_community_35	284403	YBL078C	WDR62	ATG8	GO:0002252	immune effector process	0.000233055	0.045
	51074	YBL078C	APIP	ATG8	GO:0006916	anti-apoptosis	0.000233055	0.045
	664	YBL078C	BNIP3	ATG8	GO:0006917	induction of apoptosis	0.000116904	0.031
	665	YBL078C	BNIP3L	ATG8	GO:0006952	defense response	0.000387171	0.061
	6945	YBL078C	MLX	ATG8	GO:0006955	immune response	0.000807806	0.1
	9779	YBL078C	TBC1D5	ATG8	GO:0008634	negative regulation of survival gene product expression	3.90941e-05	0.016
					GO:0009607	response to biotic stimulus	0.000233055	0.045
					GO:0009615	response to virus	0.000116904	0.031
					GO:0010629	negative regulation of gene expression	0.000708206	0.079
					GO:0010942	positive regulation of cell death	0.000116904	0.031
					GO:0012502	induction of programmed cell death	0.000116904	0.031
					GO:0042802	identical protein binding	1.04233e-05	0.002
					GO:0042803	protein homodimerization activity	1.04233e-05	0.002
					GO:0043065	positive regulation of apoptosis	0.000116904	0.031
					GO:0043066	negative regulation of apoptosis	0.000807806	0.1
					GO:0043068	positive regulation of programmed cell death	0.000116904	0.031
					GO:0043069	negative regulation of programmed cell death	0.000807806	0.1
					GO:0045884	regulation of survival gene product expression	3.90941e-05	0.016
					GO:0046982	protein heterodimerization activity	3.90941e-05	0.016
					GO:0046983	protein dimerization activity	1.04233e-05	0.002
					GO:0051093	negative regulation of developmental process	0.000807806	0.1
					GO:0051094	positive regulation of developmental process	0.000116904	0.031
					GO:0051607	defense response to virus	0.000116904	0.031
					GO:0051707	response to other organism	0.000116904	0.031
					GO:0060548	negative regulation of cell death	0.000807806	0.1
YHI-1I-1-1_community_36	159163	YKL074C	RBMY1F	MUD2	GO:0016071	mRNA metabolic process	0.00060307	0.071
	202559	YIL079C	KHDRBS2	AIR1
	202559	YKL074C	KHDRBS2	MUD2
	27316	YIL079C	RBMX	AIR1
	3183	YIL079C	HNRNPC	AIR1
YHI-1I-1-1_community_37	30818	YDR304C	KCNIP3	CPR5	GO:0003755	peptidyl-prolyl cis-trans isomerase activity	0.000166683	0.037
	30818	YHR057C	KCNIP3	CPR2	GO:0016859	cis-trans isomerase activity	0.000277088	0.055
	439	YDR304C	ASNA1	CPR5
	7917	YDR304C	BAG6	CPR5
	7917	YFL051C	BAG6	YFL051C
	7917	YHR057C	BAG6	CPR2
YHI-1I-1-1_community_38	7329	YBR088C	UBE2I	POL30	GO:0000279	M phase	8.41627e-05	0.014
	7329	YBR223C	UBE2I	TDP1	GO:0005634	nucleus	0.000457448	0.072
	7329	YCR007C	UBE2I	YCR007C	GO:0006139	nucleobase, nucleoside, nucleotide and nucleic acid metabolic process	2.92128e-05	0.008
	7329	YCR106W	UBE2I	RDS1	GO:0006259	DNA metabolic process	2.67351e-05	0.008
	7329	YDR321W	UBE2I	ASP1	GO:0006281	DNA repair	2.28242e-06	0
	7329	YDR363W	UBE2I	ESC2	GO:0006807	nitrogen compound metabolic process	3.6839e-06	0.001
	7329	YDR446W	UBE2I	ECM11	GO:0006950	response to stress	1.36737e-05	0.001
	7329	YEL027W	UBE2I	VMA3	GO:0006974	response to DNA damage stimulus	9.79507e-08	0
	7329	YER179W	UBE2I	DMC1	GO:0007126	meiosis	5.08106e-06	0.001
	7329	YGL051W	UBE2I	MST27	GO:0008152	metabolic process	4.6826e-05	0.009
	7329	YGL053W	UBE2I	PRM8	GO:0009987	cellular process	6.36176e-06	0.001
	7329	YGR086C	UBE2I	PIL1	GO:0022403	cell cycle phase	0.000582648	0.08
	7329	YGR088W	UBE2I	CTT1	GO:0033554	cellular response to stress	3.12868e-05	0.008
	7329	YGR180C	UBE2I	RNR4	GO:0034984	cellular response to DNA damage stimulus	1.01873e-05	0.001
	7329	YHL003C	UBE2I	LAG1	GO:0044237	cellular metabolic process	3.30152e-05	0.008
	7329	YHR025W	UBE2I	THR1	GO:0044238	primary metabolic process	1.42994e-05	0.001
	7329	YHR134W	UBE2I	WSS1	GO:0050896	response to stimulus	1.27318e-05	0.001
	7329	YJL183W	UBE2I	MNN11	GO:0051321	meiotic cell cycle	5.08106e-06	0.001
	7329	YKL032C	UBE2I	IXR1	GO:0051327	M phase of meiotic cell cycle	5.08106e-06	0.001
	7329	YLR082C	UBE2I	SRL2	GO:0051716	cellular response to stimulus	0.000109107	0.024
	7329	YLR328W	UBE2I	NMA1
	7329	YML023C	UBE2I	NSE5
	7329	YMR021C	UBE2I	MAC1
	7329	YMR300C	UBE2I	ADE4
	7329	YNL218W	UBE2I	MGS1
	7329	YNR012W	UBE2I	URK1
	7329	YOR195W	UBE2I	SLK19
	7329	YOR229W	UBE2I	WTM2
	7329	YPL209C	UBE2I	IPL1
YHI-1I-1-1_community_39	2801	YAL032C	GOLGA2	PRP45	GO:0006350	transcription	0.000441054	0.069
	2801	YAL036C	GOLGA2	RBG1	GO:0009889	regulation of biosynthetic process	0.00035904	0.049
	2801	YBR102C	GOLGA2	EXO84	GO:0010467	gene expression	3.43145e-05	0.01
	2801	YBR105C	GOLGA2	VID24	GO:0016070	RNA metabolic process	0.000160357	0.03
	2801	YBR212W	GOLGA2	NGR1	GO:0019222	regulation of metabolic process	0.000298006	0.044
	2801	YDR296W	GOLGA2	MHR1	GO:0031323	regulation of cellular metabolic process	0.000186031	0.033
	2801	YER018C	GOLGA2	SPC25	GO:0031326	regulation of cellular biosynthetic process	0.00035904	0.049
	2801	YGR119C	GOLGA2	NUP57	GO:0032991	macromolecular complex	0.000339021	0.049
	2801	YGR195W	GOLGA2	SKI6	GO:0080090	regulation of primary metabolic process	0.000137555	0.029
	2801	YIL150C	GOLGA2	MCM10
	2801	YIL152W	GOLGA2	YIL152W
	2801	YJL058C	GOLGA2	BIT61
	2801	YJL110C	GOLGA2	GZF3
	2801	YJR063W	GOLGA2	RPA12
	2801	YKR068C	GOLGA2	BET3
	2801	YLR203C	GOLGA2	MSS51
	2801	YLR445W	GOLGA2	GMC2
	2801	YOL038W	GOLGA2	PRE6
	2801	YOR098C	GOLGA2	NUP1
	2801	YOR226C	GOLGA2	ISU2
	2801	YPL077C	GOLGA2	YPL077C
	2801	YPL151C	GOLGA2	PRP46
	2801	YPR161C	GOLGA2	SGV1
	2801	YPR162C	GOLGA2	ORC4
HI-1_community_40	10567	60491	RABAC1	NIF3L1	GO:0003824	catalytic activity	0.000347982	0.074
	10567	79873	RABAC1	NUDT18	GO:0005829	cytosol	0.000530707	0.088
	10567	84708	RABAC1	LNX1
	10606	79873	PAICS	NUDT18
	10606	84708	PAICS	LNX1
	115704	79873	EVI5L	NUDT18
	1635	60491	DCTD	NIF3L1
	1635	79873	DCTD	NUDT18
	1635	84708	DCTD	LNX1
	1725	60491	DHPS	NIF3L1
	1725	79873	DHPS	NUDT18
	1854	79873	DUT	NUDT18
	2203	84708	FBP1	LNX1
	22934	60491	RPIA	NIF3L1
	22934	84708	RPIA	LNX1
	22978	79873	NT5C2	NUDT18
	253980	79873	KCTD13	NUDT18
	253980	84708	KCTD13	LNX1
	27232	60491	GNMT	NIF3L1
	27232	79873	GNMT	NUDT18
	2752	79873	GLUL	NUDT18
	5092	60491	PCBD1	NIF3L1
	5092	79873	PCBD1	NUDT18
	5092	84708	PCBD1	LNX1
	51074	79873	APIP	NUDT18
	51074	84708	APIP	LNX1
	51076	60491	CUTC	NIF3L1
	51076	79873	CUTC	NUDT18
	51076	84708	CUTC	LNX1
	55068	60491	ENOX1	NIF3L1
	55068	84708	ENOX1	LNX1
	55122	84708	AKIRIN2	LNX1
	60491	6737	NIF3L1	TRIM21
	60491	79077	NIF3L1	DCTPP1
	60491	79734	NIF3L1	KCTD17
	60491	92610	NIF3L1	TIFA
	65220	79873	NADK	NUDT18
	65220	84708	NADK	LNX1
	79734	79873	KCTD17	NUDT18
	79734	84708	KCTD17	LNX1
	79873	8436	NUDT18	SDPR
	79873	92610	NUDT18	TIFA
	84708	92610	LNX1	TIFA
HI-1_community_41	10253	7186	SPRY2	TRAF2	GO:0032623	interleukin-2 production	5.02885e-05	0.012
	10636	7186	RGS14	TRAF2	GO:0032663	regulation of interleukin-2 production	5.02885e-05	0.012
	10758	7186	TRAF3IP2	TRAF2
	11074	7186	TRIM31	TRAF2
	11170	7186	FAM107A	TRAF2
	116349	7186	C5orf55	TRAF2
	1407	7186	CRY1	TRAF2
	170082	7186	TCEANC	TRAF2
	1838	7186	DTNB	TRAF2
	22893	7186	BAHD1	TRAF2
	23219	7186	FBXO28	TRAF2
	25978	7186	CHMP2B	TRAF2
	25988	7186	HINFP	TRAF2
	26060	7186	APPL1	TRAF2
	26150	7186	RIBC2	TRAF2
	27125	7186	AFF4	TRAF2
	27301	7186	APEX2	TRAF2
	284058	7186	KANSL1	TRAF2
	329	7186	BIRC2	TRAF2
	3662	7186	IRF4	TRAF2
	3705	7186	ITPK1	TRAF2
	3983	7186	ABLIM1	TRAF2
	51194	7186	IPO11	TRAF2
	5300	7186	PIN1	TRAF2
	54469	7186	ZFAND6	TRAF2
	54532	7186	USP53	TRAF2
	54971	7186	BANP	TRAF2
	55209	7186	SETD5	TRAF2
	55707	7186	NECAP2	TRAF2
	5859	7186	QARS	TRAF2
	5991	7186	RFX3	TRAF2
	60491	7186	NIF3L1	TRAF2
	60496	7186	AASDHPPT	TRAF2
	6919	7186	TCEA2	TRAF2
	7186	7189	TRAF2	TRAF6
	7186	7597	TRAF2	ZBTB25
	7186	7704	TRAF2	ZBTB16
	7186	7755	TRAF2	ZNF205
	7186	79873	TRAF2	NUDT18
	7186	80125	TRAF2	CCDC33
	7186	80764	TRAF2	THAP7
	7186	81576	TRAF2	CCDC130
	7186	8204	TRAF2	NRIP1
	7186	83461	TRAF2	CDCA3
	7186	83707	TRAF2	TRPT1
	7186	84080	TRAF2	C16orf48
	7186	84445	TRAF2	LZTS2
	7186	84498	TRAF2	FAM120B
	7186	84708	TRAF2	LNX1
	7186	84832	TRAF2	ANKRD36BP1
	7186	85302	TRAF2	FBF1
	7186	9099	TRAF2	USP2
	7186	91544	TRAF2	UBXN11
	7186	9726	TRAF2	ZNF646
	7186	9729	TRAF2	KIAA0408
	7186	9787	TRAF2	DLGAP5
HI-1_community_42	11143	653121	KAT7	ZBTB8A	GO:0006260	DNA replication	0.0011579	0.062
	55388	653121	MCM10	ZBTB8A
	58500	653121	ZNF250	ZBTB8A
	653121	79797	ZBTB8A	ZNF408
HI-1_community_43	151254	4175	ALS2CR11	MCM6	GO:0006260	DNA replication	0.0011579	0.062
	4171	4175	MCM2	MCM6
	4175	4300	MCM6	MLLT3
	4175	79005	MCM6	SCNM1
HI-1_community_44	1454	25788	CSNK1E	RAD54B	GO:0034984	cellular response to DNA damage stimulus	0.00273395	0.1
	25788	51157	RAD54B	ZNF580
	25788	8445	RAD54B	DYRK2
	25788	8697	RAD54B	CDC23
HI-1_community_45	10567	9513	RABAC1	FXR2	GO:0016791	phosphatase activity	0.000646524	0.064
	10606	9513	PAICS	FXR2	GO:0042578	phosphoric ester hydrolase activity	0.000646524	0.064
	2203	9513	FBP1	FXR2
	22934	9513	RPIA	FXR2
	22978	9513	NT5C2	FXR2
	5092	9513	PCBD1	FXR2
	5932	9513	RBBP8	FXR2
	875	9513	CBS	FXR2
HI-1_community_46	10399	81628	GNB2L1	TSC22D4	GO:0043025	cell soma	0.000202247	0.043
	10588	81628	MTHFS	TSC22D4
	1164	81628	CKS2	TSC22D4
	134510	81628	UBLCP1	TSC22D4
	146849	81628	CCDC42	TSC22D4
	29959	81628	NRBP1	TSC22D4
	4085	81628	MAD2L1	TSC22D4
	51157	81628	ZNF580	TSC22D4
	51364	81628	ZMYND10	TSC22D4
	55011	81628	PIH1D1	TSC22D4
	81628	8697	TSC22D4	CDC23
	81628	8851	TSC22D4	CDK5R1
HI-1_community_47	10589	4801	DRAP1	NFYB	GO:0000123	histone acetyltransferase complex	0.000844764	0.063
	10589	51616	DRAP1	TAF9B	GO:0001558	regulation of cell growth	0.000705219	0.061
	10589	54107	DRAP1	POLE3	GO:0005654	nucleoplasm	0.00233314	0.09
	10589	6880	DRAP1	TAF9	GO:0005667	transcription factor complex	2.86171e-06	0
	10589	8503	DRAP1	PIK3R3	GO:0005669	transcription factor TFIID complex	3.9014e-05	0.007
					GO:0008361	regulation of cell size	0.000844764	0.063
					GO:0010551	regulation of specific transcription from RNA polymerase II promoter	0.000271178	0.031
					GO:0016049	cell growth	0.000705219	0.061
					GO:0016591	DNA-directed RNA polymerase II, holoenzyme	0.000129589	0.018
					GO:0030307	positive regulation of cell growth	1.30276e-05	0.002
					GO:0032569	specific transcription from RNA polymerase II promoter	0.000271178	0.031
					GO:0032583	regulation of gene-specific transcription	0.00057802	0.055
					GO:0033276	transcription factor TFTC complex	3.9014e-05	0.007
					GO:0040007	growth	0.000844764	0.063
					GO:0040008	regulation of growth	0.000844764	0.063
					GO:0043066	negative regulation of apoptosis	0.00152506	0.079
					GO:0043069	negative regulation of programmed cell death	0.00152506	0.079
					GO:0044451	nucleoplasm part	0.000253792	0.029
					GO:0045793	positive regulation of cell size	3.9014e-05	0.007
					GO:0045927	positive regulation of growth	1.30276e-05	0.002
					GO:0051093	negative regulation of developmental process	0.0029045	0.099
					GO:0060548	negative regulation of cell death	0.00152506	0.079
					GO:0070461	SAGA-type complex	0.000129589	0.018
HI-1_community_48	10152	3866	ABI2	KRT15	GO:0007010	cytoskeleton organization	0.000644075	0.078
	10152	3880	ABI2	KRT19
	10152	5108	ABI2	PCM1
	11067	3866	C10orf10	KRT15
	11067	3880	C10orf10	KRT19
	11067	83878	C10orf10	USHBP1
	11170	3866	FAM107A	KRT15
	11170	3880	FAM107A	KRT19
	11170	6871	FAM107A	TADA2A
	11170	83878	FAM107A	USHBP1
	114822	3866	RHPN1	KRT15
	127703	3866	C1orf216	KRT15
	127703	83878	C1orf216	USHBP1
	149371	3866	EXOC8	KRT15
	149371	3875	EXOC8	KRT18
	149371	3880	EXOC8	KRT19
	149371	5108	EXOC8	PCM1
	149371	6871	EXOC8	TADA2A
	149371	83878	EXOC8	USHBP1
	149371	9146	EXOC8	HGS
	150483	3866	TEKT4	KRT15
	164127	3866	C1orf65	KRT15
	23237	3866	ARC	KRT15
	26150	3866	RIBC2	KRT15
	26150	83878	RIBC2	USHBP1
	27332	3866	ZNF638	KRT15
	27332	3880	ZNF638	KRT19
	284058	3866	KANSL1	KRT15
	284058	83878	KANSL1	USHBP1
	3216	3866	HOXB6	KRT15
	3853	3866	KRT6A	KRT15
	3854	3866	KRT6B	KRT15
	3854	3880	KRT6B	KRT19
	3866	3875	KRT15	KRT18
	3866	3880	KRT15	KRT19
	3866	3887	KRT15	KRT81
	3866	3983	KRT15	ABLIM1
	3866	51061	KRT15	TXNDC11
	3866	5108	KRT15	PCM1
	3866	51322	KRT15	WAC
	3866	54474	KRT15	KRT20
	3866	55388	KRT15	MCM10
	3866	55758	KRT15	RCOR3
	3866	5630	KRT15	PRPH
	3866	5682	KRT15	PSMA1
	3866	6602	KRT15	SMARCD1
	3866	79050	KRT15	NOC4L
	3866	79696	KRT15	ZC2HC1C
	3866	83878	KRT15	USHBP1
	3866	84260	KRT15	TCHP
	3866	84832	KRT15	ANKRD36BP1
	3866	85359	KRT15	DGCR6L
	3866	90060	KRT15	CCDC120
	3866	9099	KRT15	USP2
	3866	9587	KRT15	MAD2L1BP
	3866	9729	KRT15	KIAA0408
	3875	9146	KRT18	HGS
	3880	5108	KRT19	PCM1
	3880	83878	KRT19	USHBP1
	3880	85359	KRT19	DGCR6L
	3880	9146	KRT19	HGS
	3983	83878	ABLIM1	USHBP1
	51138	83878	COPS4	USHBP1
	6602	83878	SMARCD1	USHBP1
	6871	9146	TADA2A	HGS
	79050	83878	NOC4L	USHBP1
	79571	83878	GCC1	USHBP1
	80125	83878	CCDC33	USHBP1
	80254	83878	CEP63	USHBP1
	83878	85302	USHBP1	FBF1
	83878	90060	USHBP1	CCDC120
	83878	9055	USHBP1	PRC1
	83878	9146	USHBP1	HGS
HI-1_community_49	1026	5111	CDKN1A	PCNA	GO:0000079	regulation of cyclin-dependent protein kinase activity	5.19729e-05	0.006
	1026	894	CDKN1A	CCND2	GO:0000082	G1/S transition of mitotic cell cycle	8.65071e-05	0.011
	1026	896	CDKN1A	CCND3	GO:0000307	cyclin-dependent protein kinase holoenzyme complex	8.68506e-06	0.003
	1027	894	CDKN1B	CCND2	GO:0001558	regulation of cell growth	0.000472021	0.034
	1027	896	CDKN1B	CCND3	GO:0001932	regulation of protein amino acid phosphorylation	0.000472021	0.034
					GO:0001934	positive regulation of protein amino acid phosphorylation	0.000129589	0.014
					GO:0006468	protein amino acid phosphorylation	0.00232799	0.079
					GO:0006793	phosphorus metabolic process	1.83167e-06	0.001
					GO:0006796	phosphate metabolic process	1.83167e-06	0.001
					GO:0007049	cell cycle	4.31215e-06	0.001
					GO:0008152	metabolic process	0.000129442	0.011
					GO:0008361	regulation of cell size	0.000565674	0.035
					GO:0009987	cellular process	0.000842807	0.042
					GO:0010562	positive regulation of phosphorus metabolic process	0.000129589	0.014
					GO:0010563	negative regulation of phosphorus metabolic process	8.65071e-05	0.011
					GO:0016049	cell growth	0.000472021	0.034
					GO:0016310	phosphorylation	1.64469e-06	0.001
					GO:0019220	regulation of phosphate metabolic process	1.6439e-07	0
					GO:0019222	regulation of metabolic process	9.1425e-05	0.011
					GO:0022403	cell cycle phase	0.000896353	0.044
					GO:0030308	negative regulation of cell growth	0.00024126	0.02
					GO:0031323	regulation of cellular metabolic process	7.475e-05	0.006
					GO:0031399	regulation of protein modification process	0.000777874	0.042
					GO:0031401	positive regulation of protein modification process	0.00024126	0.02
					GO:0032268	regulation of cellular protein metabolic process	0.00177842	0.066
					GO:0032270	positive regulation of cellular protein metabolic process	0.000472021	0.034
					GO:0033674	positive regulation of kinase activity	0.00024126	0.02
					GO:0034960	cellular biopolymer metabolic process	0.00177701	0.065
					GO:0040007	growth	0.000565674	0.035
					GO:0040008	regulation of growth	0.000565674	0.035
					GO:0042325	regulation of phosphorylation	1.6439e-07	0
					GO:0042326	negative regulation of phosphorylation	8.65071e-05	0.011
					GO:0042327	positive regulation of phosphorylation	0.000129589	0.014
					GO:0043170	macromolecule metabolic process	0.00204752	0.072
					GO:0043283	biopolymer metabolic process	0.00194279	0.071
					GO:0043549	regulation of kinase activity	6.18801e-06	0.001
					GO:0044237	cellular metabolic process	0.000112498	0.011
					GO:0044238	primary metabolic process	0.00267726	0.086
					GO:0044260	cellular macromolecule metabolic process	0.0018093	0.066
					GO:0044424	intracellular part	0.00305162	0.089
					GO:0045737	positive regulation of cyclin-dependent protein kinase activity	8.68506e-06	0.003
					GO:0045787	positive regulation of cell cycle	2.60208e-05	0.005
					GO:0045792	negative regulation of cell size	0.00024126	0.02
					GO:0045859	regulation of protein kinase activity	0.000472021	0.034
					GO:0045860	positive regulation of protein kinase activity	0.00024126	0.02
					GO:0045926	negative regulation of growth	0.00030978	0.023
					GO:0045936	negative regulation of phosphate metabolic process	8.65071e-05	0.011
					GO:0045937	positive regulation of phosphate metabolic process	0.000129589	0.014
					GO:0048518	positive regulation of biological process	7.17074e-05	0.006
					GO:0048522	positive regulation of cellular process	6.87577e-05	0.006
					GO:0050789	regulation of biological process	0.00114433	0.05
					GO:0050790	regulation of catalytic activity	0.00023383	0.019
					GO:0050794	regulation of cellular process	0.000990015	0.045
					GO:0051174	regulation of phosphorus metabolic process	1.6439e-07	0
					GO:0051246	regulation of protein metabolic process	0.00177842	0.066
					GO:0051247	positive regulation of protein metabolic process	0.000472021	0.034
					GO:0051325	interphase	0.00030978	0.023
					GO:0051329	interphase of mitotic cell cycle	0.000181185	0.019
					GO:0051338	regulation of transferase activity	9.50105e-06	0.003
					GO:0051347	positive regulation of transferase activity	0.000386712	0.028
					GO:0051726	regulation of cell cycle	0.0013009	0.055
					GO:0060255	regulation of macromolecule metabolic process	0.00203542	0.072
					GO:0065007	biological regulation	0.00171369	0.063
					GO:0065009	regulation of molecular function	0.000405012	0.028
					GO:0080090	regulation of primary metabolic process	0.00184847	0.068
HI-1_community_50	51160	7251	VPS28	TSG101	GO:0000003	reproduction	0.00030978	0.024
	55165	7251	CEP55	TSG101	GO:0016032	viral reproduction	0.000181185	0.02
	7251	8495	TSG101	PPFIBP2	GO:0016567	protein ubiquitination	0.000777874	0.047
	7251	90678	TSG101	LRSAM1	GO:0019058	viral infectious cycle	0.000129589	0.018
					GO:0019067	viral assembly, maturation, egress, and release	8.68506e-06	0.001
					GO:0019076	release of virus from host	8.68506e-06	0.001
					GO:0019538	protein metabolic process	0.00274512	0.098
					GO:0022414	reproductive process	0.00030978	0.024
					GO:0022415	viral reproductive process	0.000181185	0.02
					GO:0030163	protein catabolic process	0.00317127	0.1
					GO:0032446	protein modification by small protein conjugation	0.0011579	0.062
					GO:0044267	cellular protein metabolic process	0.00251784	0.091
					GO:0046753	non-lytic viral release	8.68506e-06	0.001
					GO:0046755	non-lytic virus budding	8.68506e-06	0.001
					GO:0070647	protein modification by small protein conjugation or removal	0.0013009	0.063
HI-1_community_51	117144	7205	CATSPER1	TRIP6	GO:0016323	basolateral plasma membrane	0.00107135	0.082
	3198	7205	HOXA1	TRIP6
	3205	7205	HOXA9	TRIP6
	358	7205	AQP1	TRIP6
	3609	7205	ILF3	TRIP6
	7205	79843	TRIP6	FAM124B
	7205	80726	TRIP6	KIAA1683
HI-1_community_52	10611	56658	PDLIM5	TRIM39	GO:0007178	transmembrane receptor protein serine/threonine kinase signaling pathway	0.00057802	0.069
	51127	56658	TRIM17	TRIM39	GO:0030509	BMP signaling pathway	0.000232848	0.035
	51619	55658	UBE2D4	RNF126
	51619	56658	UBE2D4	TRIM39
	54165	56658	DCUN1D1	TRIM39
	55658	7321	RNF126	UBE2D1
	55658	7323	RNF126	UBE2D3
	56658	7321	TRIM39	UBE2D1
	56658	7323	TRIM39	UBE2D3
	56658	80019	TRIM39	UBTD1
	56658	84812	TRIM39	PLCD4
HI-1_community_53	10060	1937	ABCC9	EEF1G	GO:0006412	translation	1.53626e-05	0.004
	1933	1937	EEF1B2	EEF1G	GO:0006414	translational elongation	5.60446e-06	0.001
	1936	1937	EEF1D	EEF1G	GO:0009058	biosynthetic process	0.000325707	0.034
	1937	196549	EEF1G	EEF1DP3	GO:0009059	macromolecule biosynthetic process	0.000222013	0.031
	1937	3608	EEF1G	ILF2	GO:0010467	gene expression	0.000492546	0.043
					GO:0034645	cellular macromolecule biosynthetic process	0.000222013	0.031
					GO:0034961	cellular biopolymer biosynthetic process	0.000213189	0.029
					GO:0043284	biopolymer biosynthetic process	0.000213189	0.029
					GO:0044249	cellular biosynthetic process	0.000325707	0.034
HI-1_community_54	10053	163	AP1M2	AP2B1	GO:0005829	cytosol	0.00104403	0.066
	163	26119	AP2B1	LDLRAP1
	163	4201	AP2B1	MEA1
	163	54386	AP2B1	TERF2IP
	163	79132	AP2B1	DHX58
	163	9550	AP2B1	ATP6V1G1
HI-1_community_55	11284	4110	PNKP	MAGEA11	GO:0005730	nucleolus	0.000499232	0.057
	164127	4110	C1orf65	MAGEA11
	200523	4110	C2orf51	MAGEA11
	3609	4110	ILF3	MAGEA11
	4110	58529	MAGEA11	MYOZ1
	4110	7704	MAGEA11	ZBTB16
	4110	79027	MAGEA11	ZNF655
	4110	84707	MAGEA11	BEX2
	4110	87	MAGEA11	ACTN1
