# Supplementary material for: An inter‐species protein–protein interaction network across vast evolutionary distance
Source: Mol Syst Biol. 2016 Apr 23;12(4):865. doi: 10.15252/msb.20156484 (PMC4848758; doi:10.15252/msb.20156484)
Supplement: Supplementary file 9 — Table EV7 [file MSB-12-865-s009.xlsx]

## Sheet: sheet1
Table EV7. Human-yeast inter-species interactions LUMIER validation
Yeast protein	Human protein	Yeast_FN score	Human_FN score	Final score	Call	IntAct accession
YKL142W	23582	0.660308	2.98364	2.98364	yes	EBI-11548202
YDL208W	6607	0.656266	-0.278804	0.656266	no	NA
YBR261C	79959	0.0500788	-1.05846	0.0500788	no	NA
YGR195W	79959	2.12171	0.894118	2.12171	yes	EBI-11548533
YHR139C	79959	2.31377	-0.0128964	2.31377	yes	EBI-11548280
YFL022C	57120	-5.55056	1.15103	1.15103	no	NA
YOL133W	26249	2.10399	-1.38355	2.10399	yes	EBI-11548654
YKL002W	645455	1.16186	-0.035296	1.16186	no	NA
YKL189W	5987	2.13453	-1.54384	2.13453	yes	EBI-11548345
YHL004W	220082	3.98099	1.00011	3.98099	yes	EBI-11548399
YKL019W	220082	2.97511	0.585954	2.97511	yes	EBI-11548332
YBR233W	56658	-0.88686	1.16523	1.16523	no	NA
YOL054W	55211	0.569697	2.31496	2.31496	yes	EBI-11548736
YDR171W	91544	2.42866	2.52403	2.52403	yes	EBI-11548723
YBR261C	80258	-1.04197	0.695092	0.695092	no	NA
YHL004W	56159	-0.0109679	1.95132	1.95132	yes	NA
YJL058C	85376	1.83	-0.155479	1.83	yes	NA
YDR373W	12	0.138532	2.17542	2.17542	yes	EBI-11548254
YPR178W	79869	0.993083	2.46745	2.46745	yes	EBI-11548766
YCR059C	114932	-0.326414	2.74893	2.74893	yes	EBI-11548794
YOR304C-A	114932	-0.0342867	1.4472	1.4472	no	NA
YLR431C	10320	-0.923508	2.25306	2.25306	yes	EBI-11548697
YDR296W	1856	3.45036	1.0445	3.45036	yes	EBI-11548628
YGR215W	1856	1.47096	-0.257714	1.47096	no	NA
YOR385W	1856	1.47767	1.86558	1.86558	yes	NA
YBL078C	51074	-0.458242	0.967992	0.967992	no	NA
YDL185W	4100	2.43164	1.85584	2.43164	yes	EBI-11548293
YKR066C	4100	2.27175	0.889556	2.27175	yes	EBI-11548241
YCR087C-A	7329	0.729724	0.0816507	0.729724	no	NA
YDR321W	7329	0.45285	0.570032	0.570032	no	NA
YGL053W	7329	-0.657004	0.0791932	0.0791932	no	NA
YMR021C	7329	0.440806	-0.44241	0.440806	no	NA
YNL153C	29844	8.98957	0.683111	8.98957	yes	EBI-11548587
YDL166C	23641	0.223971	1.97097	1.97097	yes	NA
YFR008W	23641	0.677096	2.58561	2.58561	yes	EBI-11548215
YPL135W	11030	0.456942	0.337115	0.456942	no	NA
YCR068W	65983	4.34146	-0.418639	4.34146	yes	EBI-11548319
YDR304C	7917	-3.57475	1.11467	1.11467	no	NA
YHR057C	7917	-2.08383	0.340853	0.340853	no	NA
YIL153W	1649	0.402107	0.376797	0.402107	no	NA
YBL057C	6449	0.167544	1.24287	1.24287	no	NA
YBR261C	10197	0.178272	1.69431	1.69431	no	NA
YPL135W	10197	2.05687	0.433319	2.05687	yes	EBI-11548602
YCR087C-A	27111	0.473374	1.65378	1.65378	no	NA
YOR284W	27111	-1.18361	1.69792	1.69792	no	NA
YDL239C	64395	3.1248	-0.174299	3.1248	yes	EBI-11548641
YIL152W	84445	-0.107621	0.490777	0.490777	no	NA
YHL004W	54550	2.13594	0.62476	2.13594	yes	EBI-11548384
YLR291C	55093	4.11075	0.780929	4.11075	yes	EBI-11548358
YCR057C	54821	0.441462	0.883742	0.883742	no	NA
YPL037C	5316	-1.09776	0.694074	0.694074	no	NA
YHR200W	84675	2.69871	0.0649417	2.69871	yes	EBI-11548494
YAL046C	10483	5.05768	1.0223	5.05768	yes	EBI-11548507
YIR012W	4188	1.91294	-0.0458721	1.91294	yes	NA
YBR101C	3312	5.93396	3.09572	5.93396	yes	EBI-11548451
YER018C	84970	1.10313	0.923015	1.10313	no	NA
YCR083W	2275	-0.720865	1.07109	1.07109	no	NA
YMR092C	10486	0.121873	-0.203415	0.121873	no	NA
YHL039W	8575	2.26191	0.969822	2.26191	yes	EBI-11548481
YOR226C	51361	-0.54733	0.21709	0.21709	no	NA
YDR171W	54971	4.10028	1.56582	4.10028	yes	EBI-11548684
YIR012W	54971	1.8069	-0.106537	1.8069	yes	NA
YBR261C	6607	-0.436394	0.500493	0.500493	no	NA
YBR261C	642	0.151389	0.10214	0.151389	no	NA
YMR213W	80254	1.01016	0.958917	1.01016	no	NA
YEL051W	84062	6.98853	2.33309	6.98853	yes	EBI-11548371
YGL225W	90993	1.58842	2.51749	2.51749	yes	EBI-11548781
YHR045W	90993	1.36645	0.905348	1.36645	no	NA
YJL117W	90993	2.92971	1.26196	2.92971	yes	EBI-11548546
YOR321W	90993	1.90964	0.333452	1.90964	yes	NA
YGR159C	23157	0.704333	2.21393	2.21393	yes	EBI-11548710
YCR009C	51043	1.64691	0.0692787	1.64691	no	NA
YPL031C	9454	0.461486	-0.085581	0.461486	no	NA
YBR261C	60	-0.322726	-1.25182	-0.322726	no	NA
YBR261C	9832	-0.317777	0.569663	0.569663	no	NA
YLR108C	57684	-1.12795	1.14408	1.14408	no	NA
YOL054W	57684	-0.742363	1.4024	1.4024	no	NA
YIL001W	80125	2.95671	1.26692	2.95671	yes	EBI-11548520
YLR243W	80125	2.87129	1.39721	2.87129	yes	EBI-11548615
YOL054W	80125	1.34219	0.389609	1.34219	no	NA
YGR195W	825	0.919419	1.92325	1.92325	yes	NA
YBR105C	26119	2.20014	0.738125	2.20014	yes	EBI-11548466
YBR129C	153643	-0.320958	2.67275	2.67275	yes	EBI-11548807
YKL189W	140691	1.02235	0.319427	1.02235	no	NA
YLR376C	463	2.09613	1.5729	2.09613	yes	EBI-11548669
YGL147C	1857	2.50061	2.32237	2.50061	yes	EBI-11548267
YHL004W	54970	3.41636	2.11407	3.41636	yes	EBI-11548412
YHL004W	23281	1.65987	0.702859	1.65987	no	NA
YOR269W	23281	0.458818	0.677169	0.677169	no	NA
YKR014C	55198	-0.73666	-0.41348	-0.41348	no	NA
YOR098C	9513	1.6279	-0.0803628	1.6279	no	NA
